# Supplementary material for: Qingfei Litan Decoction Against Acute Lung Injury/Acute Respiratory Distress Syndrome: The Potential Roles of Anti-Inflammatory and Anti-Oxidative Effects
Source: Front Pharmacol. 2022 May 23;13:857502. doi: 10.3389/fphar.2022.857502 (PMC9168533; doi:10.3389/fphar.2022.857502)
Supplement: Supplementary file 1 [file Table2.xlsx]

## Sheet: Sheet1
CTD-ALI	TGFB1	CTD-ARDS	SOD2	Genecards-ALI	IL6	Genecards-ARDS	TNF	Overlapping targets	TGFB1
	ICAM1		CCL2		TP53		TP53	2547	ICAM1
	CXCL2		EDN1		TNF		BRCA2		CXCL2
	FAS		S100A4		IL10		IL10		FAS
	EDN1		LCN2		EGFR		IL1B		EDN1
	IL17A		PLA2G4A		MPO		ALB		IL17A
	FASLG		TIMP1		KRAS		TTN		FASLG
	MT1		MT2A		IFNG		CD40LG		MYLK
	MT2		PRDX6		TGFB1		FBN1		EPHX1
	MYLK		THBD		VEGFA		SFTPB		ACVR1
	EPHX1		MT3		ELANE		ELANE		CAT
	TFF2		RAMP2		STAT3		PTEN		NFE2L2
	ACVR1		FGFR4		TLR4		WT1		PPARG
	TFF1		S100A9		TERT		MPO		SFTPD
	CAT		ACE		F2		IL6		TXN
	NFE2L2		ACO2		KIT		NF1		APOA1
	PPARG		SERPINH1		ACE		IFNG		VIP
	IL1RL1		APC		PTEN		INS		TNF
	SFTPD		CHPT1		CCR6		TLR4		IL1B
	TNFAIP6		IFRD1		AKT1		HRAS		IL6
	TXN		MIRLET7D		SFTPB		MEGF10		NOS2
	APOA1		ALAD		MYC		PMS2		RELA
	VIP		AKR1B1		NOTCH1		ACE		MPO
	ASCL1		MIR210		CXCL8		CCR6		BAX
	TNF		MIR30A		CDKN2A		FGFR1		HMOX1
	IL1B		ACAA2		FAS		NKX2-1		MAPK3
	IL6		TSPAN8		SFTPC		F2		MAPK1
	NOS2		CES3		HRAS		SFTPC		BCL2
	RELA		MIRLET7B		STAT1		ERCC6		CASP3
	MPO		ACE2		SERPINE1		MECP2		IFNG
	BAX		EBF1		CRP		NOTCH1		NFKBIA
	HMOX1		GABRB1		TLR2		VEGFA		MMP9
	MAPK3		SERPINC1		CCND1		IL1RN		PTGS2
	MAPK1		FBLN5		THBD		BRCA1		JUN
	BCL2		GNRH1		U2AF1		CD8A		CCL2
	CASP3		MIR30B		CFTR		TSC2		CXCL1
	IFNG		IGFBP6		IL1RN		PTPN11		CXCL8
	NFKBIA		PROS1		CTNNB1		EP300		IL10
	MMP9		MIR135B		ICAM1		AKT1		FOS
	PTGS2		MDH1		NRAS		CXCL8		SOD2
	JUN		MIR126		IL1B		THBD		CASP9
	CCL2		EIF2AK1		MIR21		ELN		AKT1
	CXCL1		MIR18A		CASP8		APC		CCL3
	CXCL8		LCT		SERPINA1		BRAF		MMP2
	IL10		CYB5A		FASLG		ABCA3		VCAM1
	FOS		MIR19A		CTLA4		KIT		TIMP1
	SOD2		MIR99A		JAK2		TGFB1		IL18
	CASP9		SEPTIN5		GATA2		STAT3		PARP1
	AKT1		PSMA4		IL13		CREBBP		TP53
	CCL3		SLC25A11		PIK3CA		CDH1		VEGFA
	MMP2		MIR380		FLT3		JAK2		DDIT3
	VCAM1		MIR127		HLA-DRB1		CCL2		IL4
	TIMP1		LIM2		MTOR		DICER1		CXCL10
	IL18		G8		ERBB2		CRP		NFKB1
	PARP1		MIR128-2		ELN		FAS		HSPA5
	TP53		MIR207		SERPINC1		SCN5A		COL1A1
	VEGFA		MIR215		ITGAM		CFTR		IL12B
	DDIT3		MIR26A		FGFR1		IL13		MAPK8
	IL4		MIR337		CDKN1A		TLR2		GSK3B
	CXCL10		MIR341		PTPRC		FLT3		NOS3
	NFKB1		MIR344-1		VWF		RYR1		SOD1
	HSPA5		MIR346		NOS2		MSH2		CCND1
	COL1A1		MIR349		MMP9		MMP9		CDKN1A
	IL12B		ALB		BAX		CDKN2A		ACTA2
	NQO1		IL6		ALB		SOD1		IL1A
	PCNA		BAX		APOE		EDN1		GCLC
	MAPK8		MPO		ATM		STAT1		SERPINE1
	GSK3B		JUN		CDH1		BDNF		CSF2
	NOS3		FGF2		CDK4		KRAS		ALB
	SOD1		TNF		HMOX1		U2AF1		HIF1A
	CCND1		CAT		XIAP		PTCH1		STAT3
	CDKN1A		IL1B		BRAF		RUNX1		CYP1A1
	ACTA2		SOD1		BDNF		POLG		CYCS
	IL1A		CASP3		NKX2-1		MTOR		CCL5
	GCLC		CXCL8		INS		LMNA		GPX1
	SERPINE1		FOSL2		CDKN2B		GATA2		MYC
	CSF2		BCL2		MMP1		HLA-DRB1		TNFRSF1A
	ALB		NFE2L2		CDKN1B		FOXP3		STAT1
	HIF1A		HMOX1		WT1		CTNNB1		SPP1
	STAT3		NOS2		SRC		NRAS		EGFR
	CYP1A1		FOS		NFE2L2		LEP		SIRT1
	CYCS		CXCL1		MIR126		ICAM1		FGF2
	CCL5		CASP9		STAT5B		TERT		GPT
	GPX1		IL1A		CAV1		IGF1		IL2
	MAPK9		ICAM1		RB1		STK11		ARG1
	MYC		CCL3		ALK		MYC		TLR4
	TNFRSF1A		IL10		DNMT3A		FASLG		CASP1
	STAT1		PTGS2		BRCA2		TH		IGF1
	SPP1		RELA		PDGFRB		ACTB		ATF3
	EGFR		AGT		MDM2		EGFR		OCLN
	SIRT1		GSR		CEBPA		SHH		BCL2L1
	FGF2		DUSP1		FLT1		CEP290		MAPK14
	GPT		IFNG		NPM1		SERPINA1		CCN2
	IL2		TP53		FOXP3		MT-CO1		COL3A1
	ARG1		FOSL1		CASP3		MBL2		PPARA
	TLR4		NFKB1		NBN		MAPT		GSR
	CASP1		NFKBIA		ESR1		FOS		CTNNB1
	IGF1		BDNF		RUNX1		OFD1		CDH1
	ATF3		MMP9		HLA-B		GLI3		CD14
	OCLN		TNFSF10		MIR223		PIK3CA		DUSP1
	BCL2L1		AKT1		SPP1		MT-ATP6		FN1
	MAPK14		FAS		CSF3		APOE		MMP3
	CCN2		CASP1		MIR155		STAT5B		TJP1
	COL3A1		GSTM1		MTHFR		CTLA4		CAV1
	PPARA		NOS3		MAP2K1		EGF		SMAD3
	GSR		HSPA5		ABL1		FGFR2		HMGB1
	CTNNB1		GFAP		PRTN3		HP		LEP
	CDH1		MMP2		IL4		KCNH2		FOSL1
	TRP53		TNFRSF1A		MIR210		FGFR3		IL5
	CD14		SCD		SMAD4		MT-CYB		CD36
	DUSP1		ID2		EP300		DNMT3A		CD86
	FN1		CD14		MIR146A		ITGAM		CASP8
	MMP3		G6PD		HP		KMT2A		SELE
	TJP1		GSK3B		MIR125A		SOX9		NLRP3
	CAV1		PARP1		TNFRSF1B		B2M		BDNF
	SMAD3		RAC1		CCL2		MT-ND1		PPARGC1A
	HMGB1		CYP1A2		IL2RA		REN		BMP2
	LEP		ATF3		PTPN11		SFTPA1		F3
	CDK1		EGR1		PLG		THPO		ITGAM
	FOSL1		SLC2A3		DNMT1		ADRB2		PLAT
	IL5		TGFA		RARA		AR		CCL11
	CD36		CXCL2		REN		CSF3		TNFSF10
	CD86		MT1		MIR17		TSC1		ABCB1
	CASP8		SFTPD		NOD2		FLNA		CCL4
	SELE		RELB		CD79A		RET		CD44
	NLRP3		ATF6		THPO		FN1		ADIPOQ
	BDNF		NQO1		ERCC6		IGHMBP2		SERPINB2
	PPARGC1A		GCLM		MPL		HLA-B		FASN
	BMP2		PCNA		CREBBP		SMARCA4		TNC
	F3		PCK1		PDGFRA		PPARG		NOS1
	ITGAM		CDKN1A		MUC5B		MAPK1		CXCR4
	PLAT		CD40LG		MBL2		CHAT		THBS1
	GADD45A		HSPD1		ADRB2		CPT2		MMP1
	CCNB1		GPX1		HLA-DQB1		TNFRSF1A		GSTM1
	CCL11		PLAU		RET		VWF		SQSTM1
	TNFSF10		DDIT3		BRCA1		HLA-A		CYP2E1
	ABCB1		CASP7		CSF2		FMR1		TGFA
	CCL4		MMP1		KMT2A		CACNA1C		SELP
	EGR1		SFTPB		STK11		HSPG2		MUC5AC
	CD44		NPPA		MIR221		COL2A1		MMP13
	ADIPOQ		IL4		CCR5		DNAJC21		TXNRD1
	SERPINB2		GAPDH		GFAP		MT-ND4		AKT2
	FASN		TFRC		FGA		MIR21		TIMP2
	CASP7		GSN		HFE		PALB2		FOXO3
	TNC		ABCG2		ABCA3		RPGRIP1L		MYD88
	NOS1		GJA1		TSC2		EVC		CEBPB
	CXCR4		ETS2		IL2		MIR155		IL13
	THBS1		IL2		TLR3		PMP22		CYBB
	MMP1		EGFR		F5		TLR3		CYP1A2
	HBEGF		MAPK3		ACTB		CASP8		TLR2
	GSTM1		BAK1		HLA-A		ABL1		IGFBP3
	SQSTM1		TGFB2		APC		IFIH1		GSTP1
	NOX4		XDH		MEG3		TK2		BIRC5
	CYP2E1		MMP3		MIR27A		PTPRC		HSPB1
	TGFA		VEGFA		IDH2		ETV6		GSTA1
	SELP		TIMP2		IRF1		NLRP3		JUNB
	MUC5AC		SPP1		ETV6		TTR		SOD3
	MGST1		ABCB1B		MIR145		JAK3		SPHK1
	BIRC3		ATM		ABCB1		CFH		LOX
	MMP13		HSF1		CCL11		SRC		AGT
	MMP7		HIF1A		ITGA2B		KITLG		SFTPA1
	CTSB		SERPINE1		MIR34A		DES		IL1RN
	CCNA2		CASP4		CD40LG		PLG		PTGS1
	TXNRD1		SFTPA1		TGFBR2		IKZF1		GSTT1
	GCLM		MT1X		GATA1		IL7R		MIF
	AKT2		MAPK8		PLAU		MT-ND2		ODC1
	TIMP2		NR4A1		SFTPA1		CD79A		TNFSF11
	FOXO3		IL18		ITGB3		CXCR4		RPS6KB1
	MYD88		GADD45A		MYB		HADHA		BID
	CEBPB		LEP		NTRK1		SDHA		APOE
	IL13		ACHE		TTR		RUNX2		CPT1A
	CYBB		CD44		TP73		NR3C1		G6PD
	CYP1A2		CDH1		BCL2		SETBP1		IGF1R
	SLC2A1		ALDH1A1		TNFRSF1A		HMBS		PLAUR
	TLR2		CCND1		MIR130A		PDGFRB		NPPB
	HMGCR		NLRP3		SFTPA2		MT-CO3		SOCS3
	IGFBP3		NUPR1		ALOX5		TMEM67		VIM
	GSTP1		JUNB		RARB		CFI		CREB1
	BIRC5		AKT2		DICER1		ALOX5		HSPA1A
	HSPB1		NR3C1		MIRLET7B		CCND1		CXCL12
	GSTA1		CXCL10		CALR		CSF2RA		TH
	JUNB		THBS1		MAPK1		CALR		PTK2
	SOD3		ATF4		PDCD1		MT-ND6		AGER
	SPHK1		F3		NOS3		HCRT		IKBKB
	LOX		ACKR3		COMT		GAA		SGK1
	AGT		TXNRD1		MIR15A		SURF1		PLAU
	SFTPA1		MAPK1		IKZF1		CD19		APP
	CXCL15		TRADD		MIR150		MUSK		SLPI
	IL1RN		XBP1		IDH1		MKS1		IRS1
	PTGS1		VCAM1		TNFRSF10B		IL2RA		CDKN1B
	GSTT1		CYBB		RTEL1		CCL11		C3
	ACACA		NOX4		CHEK2		DMD		CYBA
	MIF		CASP8		RAD51		IL7		PDGFRB
	BNIP3		ODC1		MIR128-2		TTN-AS1		FOXO1
	LDLR		CTNNB1		HLA-DQA1		MIR17		LCN2
	ODC1		PPARG		MIRLET7E		KCNQ1		MTOR
	TNFAIP3		SLPI		TERC		SLC6A4		CD40
	TNFSF11		CHAT		CYP2D6		SDHD		ABCA1
	RPS6KB1		COL4A1		IL17A		MT-ND5		ANXA1
	BID		TRP53		ERCC2		TNFRSF1B		RUNX2
	APOE		SLC2A1		IFIH1		MIR126		GJA1
	CPT1A		BAD		MIR451A		GBA		TNFRSF11B
	IRAK2		PPP1R15A		ERBB3		SNCA		KDR
	G6PD		ANGPTL4		CCN2		EZH2		SOX9
	IGF1R		HSPB1		CAT		KAT6A		SREBF1
	PLAUR		FOSB		PTGS2		CCL3		CYP1B1
	NPPB		PSAT1		BCR		TRMU		ALDH2
	SOCS3		HSPA1A		ENO2		MDM2		IL12A
	VIM		TGFB1		CFH		HLA-DQB1		CLU
	CREB1		VASP		SAA1		TET2		CXCL5
	IRS2		ADRB2		SLC2A1		SBDS		ABCC2
	HSPA1A		RGS4		MAPK8		IL2		ATF6
	CXCL12		BCL2L11		IL18		BBS1		HSPD1
	TH		PTGS1		SERPINA3		PDGFRA		PDGFB
	PTK2		COL1A1		MIRLET7C		CXCL12		BAK1
	AGER		INS		JUN		PIK3C2A		PECAM1
	IKBKB		CDKN1B		CXCR4		PRTN3		CCL20
	SGK1		CASP6		MIR335		GATA1		GSTA4
	PLAU		CEBPB		EGF		ADAMTS13		NR3C1
	APP		GCLC		IL7R		F5		CSF3
	SLPI		CYCS		SFTPD		SCO2		RAF1
	IRS1		CD36		CD28		NAGLU		GAPDH
	CDKN1B		MAP2K1		RAF1		PLAT		TFRC
	C3		CASP12		MIR486-1		BCR		CFTR
	CYBA		ABCB1		F3		WDR35		AGTR1
	TIMP3		PRKN		NF1		TMEM216		GLUL
	ATG12		PYGL		CD19		IL4		SFTPB
	PDGFRB		BIRC3		HIF1A		DOCK8		COL1A2
	MMP12		CYP3A4		ITGB2		COL1A1		ABCC1
	FOXO1		BID		MIR30D		MYH7		TNFRSF1B
	LCN2		CCNE2		MIR29A		GATA4		ANXA5
	MTOR		PDGFB		HGF		SOX10		PRDX2
	CFLAR		CRIP1		CD4		NPHP1		DNMT1
	CD40		CRP		FGFR3		BBS2		TRAF6
	ABCA1		ABCC4		MIR195		SDHB		ABCG2
	ANXA1		OGG1		ENG		CHD7		FLT1
	RUNX2		NGFR		TGFBR1		ERF		ELN
	GJA1		CCL20		MIR30E		MIR223		CCL8
	TNFRSF11B		FKBP5		MIR34C		DCTN1		TGFB2
	GPX3		BIRC5		EDN1		INPP5E		ADM
	NCF1		CYP2E1		MIR324		HMOX1		ACTB
	ID1		ABCC1		NLRP3		SMAD4		SNCA
	KDR		DIABLO		BIRC3		COL3A1		S100A9
	MKI67		CSF3		JAK3		TTC21B		SCGB1A1
	MAP2K1		H2AX		GSTM1		BBS4		IL1R2
	BAD		SERPINA3		IGF1		CD4		NPPA
	SOX9		PHB		FGF2		IGF2		CSF1
	SREBF1		IL3		RYR1		SOX2		PRKCB
	CYP1B1		PLAT		TIMP1		CC2D2A		MDM2
	ALDH2		SRGN		C3		PRKAR1A		RELB
	IL12A		GSTP1		NGF		NOD2		ACE
	AREG		E2F1		TKT		CDKN1C		MMP14
	CLU		BNIP3		CXCL12		CDK4		AIFM1
	CXCL16		GUCY1B1		FCGR2A		SLC52A3		S100A4
	CXCL5		ACACA		PML		AHI1		CLDN4
	ABCC2		GAD1		H19		CSF3R		HSP90AA1
	ANGPTL4		ABCA1		PRKN		SELENON		ITGB2
	ATF6		TNFAIP3		PPARG		MYCN		LEPR
	CHUK		APP		BMP2		WDR19		NR4A1
	HSPD1		CMBL		MIR483		KCNJ2		MAPT
	PDGFB		ABCC2		PRF1		NPHS1		CD83
	CDK2		ATP1A1		GDNF		CDH23		CCL7
	BAK1		TJP2		RELA		H2AC18		PON1
	MMP10		ID1		CD46		DYNC2LI1		XDH
	PECAM1		GLRX		HMBS		CRYAA		CCR5
	CCL20		TLR4		G6PD		ESR1		H2AX
	PTGES		DLG4		BCOR		GLE1		ESR1
	GSTA4		MAPK9		SOD1		RAPSN		VCL
	NR3C1		GNAS		HPRT1		CSF2		CRP
	CSF3		APOE		MYH11		IFT80		ACHE
	RAF1		GPT		MIRLET7D		CDKN1A		MRC1
	INS1		TIMM17A		TET2		GALNS		HSPA8
	BCL2L11		HGF		CSF3R		ERBB2		CCN1
	GAPDH		SELP		SOS1		IDUA		ENO1
	TFRC		ALDH2		MIR29B1		MPL		LGALS3
	CFTR		IL12A		SETD2		C4A		ADORA2A
	NR4A3		MMP13		GPT		PRF1		PTEN
	AGTR1		PIK3R1		SMAD3		DDX58		CEBPD
	GLUL		AREG		MIR106B		LAMB2		NOTCH1
	SFTPB		ARG1		CPT2		MYH11		CCR2
	COL1A2		PTGES		CD8A		TGFB2		PROCR
	ACLY		BCL2L1		LTA		MPZ		BACE1
	ABCC1		G0S2		TCF3		GJB2		ANXA2
	TNFRSF1B		CTSB		NSD1		SETD2		S1PR3
	ANXA5		REL		CCL5		MIR146A		FST
	PCK1		VIM		IL1A		COL1A2		SRC
	PRDX2		MYH7		SELP		SLC17A5		RHOA
	DNMT1		CREB1		LCN2		CD40		SLC2A4
	PIK3R1		F2		SLC6A4		GJA1		S100A8
	TRAF6		PMAIP1		CXCL10		G6PD		TGM2
	CXCL3		MAPK10		MIR378A		RAD51		CAPN1
	ABCG2		TGM1		TSC1		SMPD1		ALOX5
	FLT1		CSF2		FN1		GNAS		CDKN1C
	ELN		GPAT3		BTK		LTA		F2R
	ATF2		AQP3		CBL		SCN4A		MET
	CCL8		ACTB		EPO		CCR5		INHBA
	TGFB2		BIK		CFI		TYMP		CSF1R
	ADM		CXCR4		PDGFB		PLA2G6		MCL1
	GPAM		SNCA		TGFB2		TGFBR1		TF
	NCF2		CDKN1C		MMP2		C3		GOT1
	ACTB		IRF1		ABCC1		ACTA1		MT2A
	PRKCD		PARK7		ANXA5		ITGB3		UCP2
	SNCA		GRIN2B		MEFV		TBK1		CREBBP
	HSF1		COX4I1		CYP1A1		EVC2		FGFR2
	S100A9		ITGAM		C4A		SLC6A3		PRKCA
	SCGB1A1		ALAS1		ADAMTS13		NDUFS4		GSTM3
	IL1R2		EGR2		PARP1		DOK7		TNFRSF10B
	NPPA		MYC		CR1		KIAA0586		RPS6
	CSF1		CCN2		B2M		SMAD3		MYL2
	PRKCB		MAP2K2		GP1BA		COMT		LIF
	MDM2		CAV1		IL5		SCN1A		CD80
	AQP3		SMAD3		MIR127		DYNC2H1		GCK
	CFB		MEF2C		SHH		CAT		IL6ST
	CCNE1		CFTR		TNFRSF13B		CNTNAP2		SELL
	TNFAIP2		FGFR2		MYLK		CDKN3		SERPINE2
	ANXA3		MIF		MUC1		COX10		TGFBR1
	RELB		CDK4		HMGB1		MLH1		NDRG1
	ACE		HMGB1		CYCS		DGUOK		LBP
	MMP14		SIRT1		MAPK3		FLT1		JAK2
	AIFM1		AIFM1		TAP1		HYDIN		ROCK2
	S100A4		IL13		HLA-DPB1		BCS1L		SCARB1
	CLDN4		TRIB3		NFKB1		MIR221		LIFR
	HSP90AA1		LIF		BCL2L1		NPHP3		POR
	HK2		SNAI1		PAX5		TRIP4		NTRK2
	ITGB2		DDIT4		TLR5		AGRN		INSR
	LEPR		SERPINB1		PIK3R1		CAV3		MAP1LC3B
	NR4A1		CASP2		MIR144		RPGR		IFNB1
	MAPT		ADIPOQ		AGTR1		IGF1R		ATP1B1
	GDF15		EPO		LOX		IFT140		CCL17
	PDK4		UCP2		GBA		LAMA2		CYP3A4
	CD83		LRIG1		COL1A1		SMC1A		LPL
	NFKB2		IGF1R		F8		DKC1		SIK1
	CCL7		CD86		TRAF3		ARL13B		MAP3K5
	PON1		CYP2D6		SCGB1A1		MT-TL1		DLD
	XDH		SLC22A2		MIR331		MIR22		ADRB2
	SNAI1		PAX5		ERCC1		HGF		THBD
	CCR5		LTBR		ESR2		LEPR		AQP1
	MEF2C		BIRC2		CALCA		ALK		SMAD1
	H2AX		MGST1		CD44		PSAP		CXCL6
	ESR1		ACTA2		GSTP1		GUSB		DES
	GADD45B		NGF		NPPB		TGFBR2		GSTA2
	VCL		NCF2		PLAT		IRF3		MMP8
	CRP		SCD1		AVP		SPP1		IRF1
	CCL12		TGFBR2		MECP2		ACADVL		BCL3
	ACHE		VCAN		FCGR3B		DNMT1		ROCK1
	MRC1		MUC5AC		DKC1		NOS2		TGIF1
	HSPA8		PECAM1		NUP214		TNFRSF13B		EGF
	ID2		IL1R2		CCL3		FANCC		CP
	CCN1		PUS7		HLA-C		ARID1B		IL11
	ENO1		NRG1		GJA1		MIR125A		CD68
	PPP1R15A		IGF2		BAP1		MMP2		VEGFC
	BIRC2		LDHA		KDR		FLNC		DKK1
	LGALS3		CAPN1		FLNA		MIR483		LITAF
	ADORA2A		LEF1		FBN1		FANCA		COL7A1
	PTEN		SLC30A1		TTN		ATRX		COL5A1
	ATF4		SPHK1		FIP1L1		FKRP		COL2A1
	CEBPD		ANXA2		AGT		IDH2		LMNA
	PMAIP1		CYP2C9		MIR16-1		IFT52		HRAS
	NOTCH1		FABP1		KMT2D		NOS3		PRKAA1
	CCR2		LDHB		EPOR		IFT122		KRT19
	PROCR		SERPINB2		CD274		IRF1		FTH1
	COL4A1		ESR1		LMNA		EPRS1		GSTA3
	BACE1		CYP1B1		HLA-DPA1		MIR210		NGF
	ANXA2		ACO1		MYD88		NDUFS2		CASP2
	S1PR3		CYP1A1		ACTA2		MIR222		IL7R
	FST		PLIN2		LPL		MT-CO2		HGF
	RETNLA		CSF1R		IGF2		NUP214		KRAS
	SRC		HAVCR1		CD36		DYNC2I1		PLA2G4A
	RHOA		FBXO32		F9		EDNRB		TAC1
	SLC2A4		MTOR		EIF2AK3		IDH1		CDK4
	S100A8		TMEM204		TGFB3		BCOR		CYP7A1
	PLK2		HSP90B1		H2AC18		CD28		LYN
	AMPD3		IL1RL1		SETBP1		SERPINA3		PLTP
	TGM2		PIR		MAPT		MT-ND3		ITGAV
	ATM		TYROBP		IL3		MIR18A		MX1
	CAPN1		IGFBP1		PARN		IFT172		TSC22D3
	ALOX5		OCLN		IL1R1		ETFDH		EDNRB
	GSTM2		TJP1		IFNA1		LOX		CXCR2
	CDKN1C		CCL5		XDH		DNAI1		G6PC
	HSD11B1		DGAT2		COL3A1		TCTN2		TGFBR2
	IER3		NFKB2		CASP9		TWNK		ESR2
	RIPK1		HBEGF		F10		MIR27A		STAT5B
	F2R		TF		IRF3		GFAP		KCNB1
	ZFP36		IL33		CD34		SDHC		TGFB3
	MET		KITLG		FGFR2		SLC26A4		RAD51
	INHBA		XIAP		FGF7		PPARGC1A		ABCC3
	CSF1R		GPX3		GFI1		GPT		ADGRG1
	MCL1		PDK4		CSF2RA		JAG1		CCL22
	FBXO32		SMPD1		CHAT		PITX2		NRG1
	SLC20A1		DNMT3B		MAP2K2		FCGR2A		GCH1
	TF		NCF1		S100B		ALPL		CTSD
	GOT1		CHIL3		MIRLET7A3		FGF10		VDAC1
	MT2A		CYP24A1		BCL6		RPS14		HSPA9
	UCP2		FN1		DDX41		NEB		FABP4
	CREBBP		EIF2AK3		ICOSLG		GDNF		MAOA
	FGFR2		MAFF		PMS2		MT-TK		SLC1A3
	PRKCA		TXN		FAM13A		IL17A		KIT
	GSTM3		CPT1A		EZH2		COX15		PMP22
	TNFRSF10B		SOCS2		ASXL1		LIFR		DDIT4
	MAFF		GDF15		MIR200C		IL5		ACADM
	RPS6		PPARGC1A		GATA3		IGF2R		CXCL9
	AURKA		BBC3		MB		TYR		VWF
	BBC3		EIF4G1		CSF1		MIR34A		CD69
	MYL2		PON1		ABCG2		F3		FOSB
	LIF		ATP1B1		MALAT1		RRM2B		BMP4
	CD80		JAK1		F7		KLHL40		CD47
	GCK		PPP5C		NOTCH3		LMOD3		ENTPD1
	IL6ST		JAK2		FOS		CCL5		UGT1A6
	ALDOA		MT1A		GAPDH		IFT88		EGR2
	ELK1		NPPB		GATA4		DRD2		PGF
	SELL		DNMT1		PSMB8		SFTPD		HSPA4
	SERPINE2		SCARB1		LEP		MIR140		EIF2AK3
	TGFBR1		STAT5B		KRT18		MIR181A1		VDR
	NDRG1		ADAM17		MCL1		NDUFV1		BECN1
	CEBPA		PGD		TOP1		SFTPA2		CDH2
	LBP		ENO1		TNFSF10		PRKN		CFL1
	LCAT		MSR1		TBK1		NPHP4		ECE1
	JAK2		SELE		MIR93		MPV17		OGDH
	MT1A		TH		NQO1		FIP1L1		REL
	SCD		IRS2		NCAM1		HFE		MIR27A
	ROCK2		PTGER2		ACTC1		TCOF1		NT5E
	FOSL2		NR1D1		PMP22		CPOX		SMAD2
	TAP2		ATF2		CDK2		NEU1		TTN
	SCD1		DDC		TRIP13		IL18		RAC1
	ARNT		ERBB3		MIR32		MTM1		LY96
	SCARB1		PPP2CA		BIRC5		CAV1		ATP2A2
	LIFR		SMC4		FHIT		IFNA1		DNM1L
	POR		STAT1		LAMB3		B9D1		DMD
	SLC2A2		APOA4		DSP		APP		TAGLN
	NTRK2		RB1		ASCL1		FHL1		CTSK
	ALDOC		SGK1		TINF2		HUWE1		CX3CR1
	INSR		IRS1		PIK3CG		SMC3		MAP2K3
	MAP1LC3B		TUBA1A		FLCN		TGFB3		IDO1
	IFNB1		POR		SOD2		CASP3		TLR1
	ATP1B1		IL12B		VCAM1		COQ2		CALCA
	CCL17		GSTA4		CYP2E1		COL5A2		SPARC
	CYP3A4		IL1RN		NPPA		TERC		PLEC
	AHR		PRKCD		KITLG		SRSF2		BGLAP
	GBP2		DHCR24		STAT6		SERPINE1		IL1R1
	LPL		DNAJB1		HAMP		BOLA3		GZMA
	RGS4		FGG		IGF1R		RNU4ATAC		TLR3
	ACACB		FST		CFB		NDUFB8		TICAM1
	SIK1		IGFBP2		CDK1		PLA2G2A		RPS6KA1
	TXNIP		MT1E		MIR142		PLEC		HP
	CDC20		PRKAA2		CIITA		FGA		CS
	FSHB		SQSTM1		DNASE1		BSCL2		HNRNPA1
	MAP3K5		ATG5		MIR197		TNNT2		BCL10
	CCNG1		TNC		PLA2G6		MIR335		STAR
	XBP1		ANKRD1		MME		NDUFS8		UGT1A1
	NR1D1		EIF2A		NAGLU		ACAD9		GSS
	ALDH1A1		GSTT1		TBL1XR1		ERCC8		MFN1
	DLD		CTSD		COPA		RPS26		INS
	ADRB2		SST		MUC5AC		TNNI3		HSPA1B
	THBD		SLC2A4		MIR143		NDUFS7		MAP3K1
	DIO2		AHR		LIG4		MIR15B		IL3
	IFRD1		MMP14		HADHA		FGF23		TUBA1A
	ENC1		TNFSF9		DDR2		DYNC2I2		GSN
	APOB		MBP		SELE		CD46		PLOD2
	AQP1		MAOA		HSP90AA1		DNAH8		MAP4K4
	SLC3A2		SFTPC		XRCC1		WFS1		DNAJB1
	SMAD1		CCNE1		EPX		TLR5		ANPEP
	CXCL6		INHBA		CYP3A4		MUC5B		MYH7
	CYP11A1		POMC		MECOM		RYR2		TUFM
	DES		STAT3		MIR29C		AIRE		SLC6A9
	PFKFB3		RXRA		HYDIN		COX5A		SAT1
	GSTA2		SLC7A11		FANCA		FLNB		RORA
	E2F1		FADS2		DMD		ACADS		VCAN
	ITGB1		CKM		PROM1		CXCL10		CRH
	SRXN1		MAP2K3		MIR199A1		SLC4A1		KRT18
	MMP8		GRIN1		SOX9		FCGR3B		SLC40A1
	IRF1		PPARA		EPCAM		MIR31		GRB2
	BCL3		CCL7		MIR185		CTCF		PTX3
	RB1		IL5		ANGPT1		GALC		HAMP
	ROCK1		IL15		MYCN		SCNN1A		CRYAB
	TGIF1		ITGA4		MAPK14		TRPV4		GRIN2B
	LDHB		PRKCA		DNAJC21		MIRLET7B		BMP6
	EGF		ALDOA		PLAUR		EPO		PDGFA
	ERN1		DGAT1		HDAC9		RAG1		EDNRA
	CP		GNAI2		RANBP2		SH2D1A		NFKBIB
	IL11		BMF		EDNRB		TF		DST
	CD68		TNFRSF10B		ATRX		IFT81		FBP1
	CLDN1		TAP2		GLS		CACNA1S		GLB1
	VEGFC		ARRDC3		BMPR2		MME		SOX4
	DKK1		LIFR		BMP6		CD2AP		CPT1B
	LITAF		CCNA2		MIR205		SCO1		CD40LG
	COL7A1		PPP3CA		SST		HTR2A		GFAP
	SAA3		ARNT		CDK6		TCIRG1		CTSL
	PHLDA1		TAGLN		DLK1		SERPINC1		ANKRD1
	COL5A1		BNIP3L		TNNI3		PML		CHEK1
	NR1H3		SLC2A2		MIR19A		ASCC1		FGF1
	RRM2		DUSP4		ANGPT2		NDUFS1		CCR1
	TK1		NTRK2		HTR2A		SQSTM1		PDPN
	MAP3K7		PRDX2		INPP5E		ACADM		EPO
	COL2A1		PRKDC		RNASE3		CASR		CTSC
	LMNA		CXCL12		ANPEP		COL11A1		MAPKAPK2
	HRAS		FDFT1		PTPN22		NDUFAF5		SOX2
	PRKAA1		SPARC		MIR10A		IL1R1		FCGR2B
	KLF6		MYH6		LDLR		NDUFA1		IL33
	KRT19		INHBB		IL15		NUBPL		TGM1
	GPAT3		CDK2		MIR98		PTHLH		GPX4
	FTH1		SH3PXD2A		SERPINH1		MTHFR		F2
	HSPA2		TNFSF14		GNAS		NDUFS3		CASP4
	KLF4		LYZ2		MET		POMC		IRAK1
	HMGCS1		CEBPD		LPP		SLC5A7		TNFRSF10A
	GSTA3		CXCL3		MIAT		MIR23A		ITGB3
	NGF		IGF1		MT-ND1		XDH		SOCS2
	IGFBP5		CCNG1		MIR183		NDUFA6		EIF4EBP1
	BUB1		PTK2		TH		PIK3CD		STAT6
	ERRFI1		ALDH6A1		ACTA1		SMN1		GNB1
	CASP2		GNAI3		PRKAR1A		NOTCH3		COMT
	IL7R		LOX		ITGA3		MIR15A		B2M
	HGF		IL17A		APP		MVK		NR3C2
	KRAS		EGLN3		TLR9		SLC2A10		TFAM
	TNFRSF12A		XRCC1		GRP		ADA		PPP3CA
	FADD		ARF1		MIF		COX6B1		IGF2
	PLA2G4A		MT2		MIR182		IL3		COL5A2
	GHR		SLC6A3		ACP5		IRF6		PDE4B
	HES1		SLCO1A4		PIK3C2A		MIR23B		MAP2K7
	TAC1		GPAM		CXCR3		NDUFA10		BRCA1
	CDK4		CNR1		POMC		SGSH		MVK
	CYP7A1		IRF3		PTCH1		BTK		ABCG1
	LYN		PDGFRB		ZBTB16		DARS2		NRP1
	PLTP		CXXC5		MIR199B		ENG		CDC25C
	SLCO2B1		CAPN2		HBB		PMM2		F2RL1
	ITGAV		PFKP		SPTAN1		CBFB		GGT1
	MX1		BMP2		CST3		NDUFAF2		SOCS1
	TSC22D3		FOXO1		CREB1		FCGR3A		DYNLL1
	MAP2K6		MAOB		TYMS		CACNA1A		LTA
	EDNRB		RASD1		GZMB		TMEM70		IRAK3
	ETS2		ACBD7		SLC11A1		ERBB3		STAT2
	ORM1		IL3RA		COL2A1		CDKN1B		ALDH1A2
	CXCR2		KRT8		IL7		ABCB1		IGFBP1
	G6PC		RHOA		CCL4		ALMS1		AR
	TGFBR2		TNFSF4		BCL10		NTRK1		PKM
	ESR2		PFKFB3		DDX58		MYD88		PLA2G2A
	MAP3K8		POU5F1		OTC		SRP54		EP300
	MT3		SLC18A2		TNNT2		NEK9		FOXP3
	ASS1		GPX2		FOXP1		MIR150		EPHX2
	S100A6		LDLR		THY1		LRP2		IL7
	STAT5B		PRDX3		SMC1A		NPPB		IL9
	KCNB1		FASLG		MIR222		MYH6		HNMT
	TGFB3		CD40		MIR193B		NAGS		PER2
	OGG1		NFKBIB		ARAF		CALCA		PSEN2
	ADAMTS1		FZD4		SOX2		ERCC4		SAA2
	RAD51		GNAO1		SELL		SMARCB1		TPM3
	ABCC3		RPS6KB1		MIR499A		TARDBP		SERPINH1
	ADGRG1		TRIO		MBP		VHL		HTT
	CCL22		PPP1CA		MMP12		PKD1		LAMC2
	DBP		HMGCR		CCNA2		POLR1D		IKBKG
	NRG1		ACSL1		IL33		CD27		PDGFRA
	ID3		CYP3A5		MYH7		UGT1A1		PRDX3
	LDHA		MYD88		MIR424		HLA-C		MIR21
	GCH1		COL18A1		TAC1		MATR3		CYP19A1
	CTSD		MFN2		NFKBIA		COX8A		EZH2
	XIAP		C6		ACY1		ARSB		PTPRC
	AGTR1A		GRB14		ADA		COL5A1		DHCR7
	VDAC1		VEGFC		MIR25		MYPN		MIR34A
	HSPA9		ERN1		EGR1		IL1A		POMC
	RFC3		TNFRSF11B		FOXO3		HELLS		MFN2
	FABP4		DUSP6		CTCF		RNASE3		CDKN2A
	MAOA		PLD1		DAPK1		CEP120		PRF1
	CHIL3		CSRP3		AGER		BMP4		SERPINB1
	ITGA5		TPM2		SF3B1		SCNN1B		TBX21
	PLIN2		NR4A3		BCL2L11		BAX		CBS
	CMBL		GDNF		JAK1		SMN2		P4HB
	GPX2		PER1		MIR30A		CIITA		FANCD2
	FMO1		PRKAA1		CASP1		MIR204		H19
	G0S2		SLC27A2		MIR128-1		COQ8A		ACADVL
	PLK1		CTSC		CD14		UBE3B		SLC22A4
	MAD2L1		MT1H		MIR320A		COX20		NEDD9
	MYH10		TBXA2R		FCGR2B		ASAH1		CKMT2
	SLC1A3		TREM1		AQP4		POLG2		CA2
	TRIB3		ANXA4		CXCL1		NDUFS6		IL2RA
	KIT		GSTA1		MT-CYB		NDUFB11		GDNF
	HSP90B1		TOP2A		MSH2		ADIPOQ		SLC11A2
	SLC7A11		VDR		PF4		RHOA		HSPA1L
	PMP22		SERPINB5		NOP10		CD36		PRDX1
	SESN1		CDC25A		ERCC5		SCNN1G		DPP4
	ATG5		ME1		MUSK		SDCCAG8		KLF5
	DDIT4		GZMA		SBDS		MIR145		TNFSF4
	ACADM		TGFBR1		NHP2		ANXA5		ACTA1
	CXCL9		CAVIN2		KNG1		GSN		MCM4
	CAPN2		NDRG1		ALAD		MEG3		HSPH1
	VWF		LIPC		KDM4C		IRF7		CASP12
	CD69		ATG12		PRODH		NFU1		PPBP
	FOSB		JAG1		CSF1R		JUN		CYP17A1
	BMP4		UCP1		SLPI		IBA57		APC
	CD47		APBB1		ACHE		MT-ND4L		ANTXR1
	ENTPD1		SLCO1A1		DNMT3B		CCDC39		GPC1
	ELOVL6		ALDOC		MIR133B		NFKBIA		JAG1
	PTPRR		CHEK1		HOTAIR		INVS		UCP1
	UGT1A6		LAMC1		MT-CO1		FOXRED1		KEAP1
	PYCARD		OTC		SLC22A4		CYCS		ADORA2B
	CD93		TSHB		SNAI1		NRXN1		GMNN
	CH25H		PDLIM7		SLC22A12		MIR127		PDE4D
	EGR2		MAP2K6		MIR9-1		SCN9A		MME
	DUSP6		NEFH		CD40		CSF2RB		TLR7
	EIF2S1		CKMT1		IGFBP3		NOTCH2		MIR23A
	IL24		LTA		CXCL9		DNAI2		HDAC8
	PGF		NINJ1		APAF1		CD34		CKM
	HSPA4		BANK1		ALDH2		TINF2		MSN
	CCL9		NOD1		CTSB		CAPN3		PRDX6
	EIF2AK3		WBP1		AR		TRAF3IP1		PTCH1
	ACO1		CCL11		PIGA		SST		TFPI2
	APAF1		MYLK		MIR31		PON1		CSF2RB
	VDR		MT1G		GP6		NPHS2		IDH1
	SP1		PRMT1		RPS6KB1		LAMP2		KNG1
	BECN1		RASGRP1		SRSF2		GRIN2B		HELLS
	CX3CL1		IKBKB		TOP2A		ITGB2		SHC1
	PLD1		ADORA2A		C1S		DSP		ALPL
	DCLK1		ARG2		GAA		NR5A1		PIK3CA
	SESN2		ASS1		COL1A2		HBG2		FKBP5
	CDH2		PRDX1		UCHL1		ZIC3		BCL6
	CFL1		IL16		PTGS1		VDR		MUC1
	NREP		NOS1		SH2D1A		GAMT		MAOB
	LHB		ZFAND5A		MPZ		MIR486-1		SNAI2
	ECE1		DEPP1		ACVRL1		SLC12A1		ADRB1
	IFIT2		HDAC1		TF		OTX2		CDKN3
	OGDH		PRDX5		NR3C1		KIR3DL1		ISG15
	REL		RASSF4		TFRC		PDSS1		ERCC4
	MIR27A		SRM		CD22		NF2		BNIP3L
	NT5E		CYP2C19		SYP		MIR182		KYNU
	PER1		CXCL5		WRAP53		GLB1		VASP
	CHST15		ISG15		CP		NDUFV2		DDC
	GCNT2		BDKRB1		CD80		CR1		ERBB3
	SMAD2		DSP		ROS1		MIR29B1		NPHS2
	TTN		EIF4EBP1		PTX3		DAG1		HOXA1
	RAC1		GGT1		MMP3		COA8		APLN
	LY96		TRPM6		CDKN2C		NDUFAF3		MYH6
	ABCB1B		INSIG1		IGHMBP2		DNAAF2		CCKBR
	ATP2A2		CES2		LAMC2		HADHB		HCK
	SPRY1		MDM2		GLI1		ATP7A		HSP90AB1
	DNM1L		RFC3		CTSG		SERAC1		EPAS1
	DMD		NDUFS2		CDKN2B-AS1		AGTR1		SFTPC
	TAGLN		RAB31		PECAM1		GARS1		GUSB
	CTSK		SOD3		PRKG1		MIR34C		ANGPT2
	PBK		ENC1		NCOR1		TBX5		MCM2
	CX3CR1		FABP5		GNB1		CFAP410		ANKRD50
	MAP2K3		FOXA1		CHUK		NDUFB9		GPHN
	BMP2K		TRAF6		C4B		CD55		HMOX2
	IDO1		THBS2		RHOA		MIRLET7E		RIPK2
	TLR1		P2RX2		SP1		MSX1		BDKRB2
	CALCA		SOX13		MGMT		SELP		RUNX1
	FDFT1		UQCR11		TUG1		PTH		SMAD7
	HSPE1		UBE2C		HSPB1		MIR195		SPTBN1
	SPARC		ASNS		MMP8		PLA2G7		TRPA1
	TIPARP		CDH13		MMP7		AGTR2		TRPV1
	PLEC		ABCC3		HSPG2		SLC22A4		BCL2A1
	PTAFR		BCAR3		DHFR		HBB		ACO2
	SERPINB5		EP300		GRB2		OTC		NOX1
	SULT1A1		GALNT12		APEX1		CHRNE		SCNN1A
	BGLAP		TPO		RPS14		MET		KIF1B
	IL1R1		VGLL4		TIMP2		TACO1		ACP5
	CAVIN2		ELN		GUSB		GYPA		GAL
	GZMA		ACADM		ARG1		KCNE1		SKP2
	TLR3		MCM2		GRIN2B		DPAGT1		RAN
	CAST		PROCR		IL6ST		FAM20C		SIRT3
	STAT4		CCL4		BSCL2		PDCD1		GSTO1
	TICAM1		HSP90AA1		SCNN1A		H19		CPS1
	PHLDA2		CMTM6		CLEC7A		NTRK2		ULK1
	RPS6KA1		A2M		AXL		RPL5		CD28
	HERPUD1		SLC40A1		PTHLH		SUCLG1		LRRK2
	HP		SLC7A2		STAT5A		GLA		BRCA2
	CS		SRXN1		EPHX1		BRIP1		CSTB
	HNRNPA1		HAMP		MIR204		CHRNA1		HDAC2
	MVP		PDK1		IRF7		MIR29A		SLC7A5
	SFRP1		CCNB1		SIRT1		ABCC8		NR1I3
	BCL10		PGF		PLA2G7		SLC25A20		DDX58
	HILPDA		ATP6V0B		THBS1		IRF8		CCR6
	VTN		PTPRR		ADIPOQ		NFE2L2		CD34
	STAR		CMTM3		CCR1		NDUFAF6		HBB
	ARG2		PER2		SLC17A5		PEX6		TWIST1
	UGT1A1		PMEPA1		STAG2		NECTIN1		CALR
	OLR1		PRKCE		DCK		NPPA		SAA1
	GSS		SLC22A6		GSTT1		GLI2		FGR
	MFN1		CHRNB1		IKBKB		MIR106B		PF4
	PPARD		CP		BTNL2		SCGB1A1		PRKAA2
	NFIL3		CPPED1		NEU1		SELE		FYN
	CBR1		DNAJB9		IRF2BP2		SUOX		RBP1
	OASL		OAT		TCIRG1		GRIN2A		CDC45
	INS		CXCL11		CCL17		NDUFA9		FGFR4
	HSPA1B		AIF1L		NEAT1		CREB1		CC2D2A
	MAP3K1		H4C8		IL23R		CTSA		SNX9
	IFIT3		EGF		GLI3		SLC19A3		ARNTL
	IL3		COL1A2		SMARCA4		G6PC3		AFP
	MGLL		CDH5		MEN1		ADAMTS2		CDH5
	PDIA3		SLC39A8		MIR203A		PRKG1		CYP7B1
	TUBA1A		IGFBP3		MIR23A		IL6ST		CCR7
	GSN		JUND		TAP2		APTX		SLC10A1
	PLOD2		DHCR7		MIR22		CPS1		SMAD4
	IRF9		GLUD1		CEACAM5		MIRLET7D		FGF7
	MAP4K4		LTB		ITGAL		IFT57		NPR3
	MTSS1		SDC2		MIR140		IL4R		PSMB8
	TOP2A		ECE1		IKBKG		MT-TS1		WNT1
	DNAJB1		BCOR		CXCR1		NLRC4		CD8A
	ANPEP		KBTBD11		ADM		EFL1		DMBT1
	MYH7		LIMK2		WAS		SPG7		MYH11
	TUFM		SMPX		STAT4		ALDH7A1		TERT
	SLC6A9		SNTB1		LBP		ERCC5		CDT1
	XRCC1		APOA1		NTRK2		ETFA		IL4R
	SAT1		CIRBP		CHI3L1		INPPL1		NR1I2
	UGP2		FCGR2B		VHL		PYGM		NPY
	RORA		PTH		HSPD1		UBE3A		OXTR
	VCAN		KLF4		FLT4		PRPS1		SDC1
	CRH		AQP4		F13A1		SCN1B		GLRX
	KRT18		RETNLA		PLK1		CD209		KRT8
	SLC40A1		SMAD2		CYBB		PDSS2		C5AR1
	GRB2		GSTK1		FLG		CRLF2		GNAS
	PFKP		MSH6		ITGB1		SCN8A		MCM5
	PTX3		CIDEA		CCR2		GJB6		ITGA4
	HAMP		CLU		SYK		DNAL1		SDHA
	SLC16A1		DEFB4A		SERPINF2		RAF1		TYMP
	CRYAB		HSPA8		ADORA2A		MIR342		WT1
	CDH13		ST6GAL1		SLC4A1		NDUFB3		GRIN2A
	P4HA1		MAO		SCN9A		SCN2A		CD274
	PTGER2		ATP2A2		GSN		LRRC56		CD163
	GRIN2B		EPHB6		MIR181A1		SLC52A2		HNF4A
	BMP6		NEFM		PHGDH		FKTN		PLEK
	PDGFA		PODXL		WRN		IDS		ENPP2
	ABCC4		PTCH1		MIR338		WASHC5		EPOR
	ETS1		RARA		ITGA2		SLC12A3		IRF8
	HNRNPD		HAS2		ENO1		RPS28		MMD
	EDNRA		IL13RA1		BIRC2		PHEX		PAPPA
	NFKBIB		ZBTB16		PIGN		COQ9		RIPK3
	UPP1		ASIC1		PRL		CXCR1		RAP1B
	CDC25B		MAP1LC3B		PBX1		IL2RB		ACE2
	CRY1		AGTR1		CCR3		C1S		PLA2G7
	DST		CEP20		MTR		SYT2		PTHLH
	FBP1		ELK1		CXCL2		MIR30E		IFIH1
	GLB1		SHC1		POSTN		PICALM		CAMP
	SLC7A2		AR		PTK2		FGF2		IVNS1ABP
	ME1		ACSS2		GDF15		COL11A2		HEXB
	CKS2		RGS2		NAGS		MT-ATP8		PGR
	SOX4		PLK3		IFNB1		KDM4C		HSPA6
	CPT1B		UGCG		HAVCR1		NDUFAF1		ACKR1
	DAPK1		WT1		CD86		TIMP1		S100B
	HAVCR1		LGALS3		RPL5		SCN10A		GZMB
	JUND		TMEM45B		VDR		ICOSLG		HDAC4
	CD40LG		TSC22D3		AKT2		PET100		KCNJ8
	GFAP		PLTP		KRT7		FGF8		PAK1
	ELOVL3		SPTSSB		CDKN3		MGME1		CDC42
	TNIP1		EDNRB		KRT5		RPS19		CKB
	SULT1E1		FSHB		ADA2		SLC25A15		GPD1
	CTSL		AXIN2		SCNN1B		RARB		MBP
	ANKRD1		PML		NRP1		BAP1		PDE5A
	DRAM1		CD22		MIR423		PC		DNMT3A
	GSTP2		GYS1		BLM		AGT		NAMPT
	LTBR		HEBP2		DIABLO		IGHE		MB
	CHEK1		PINK1		LYN		CTSC		PLCG1
	FGF1		COL5A2		MIR196A1		TNFSF11		ABCB11
	CCR1		CS		ZIC3		CCN2		CCR3
	PPL		GNLY		ERF		TGM1		RASGRP2
	PDPN		IFNB1		CYP11A1		EFTUD2		GAS1
	EPO		MRC1		APRT		MIR324		RPS19
	CTSC		CYP2B6		CD33		GPHN		TPP1
	EFNA1		SLC10A1		ITGA4		CD14		AHSG
	MAPKAPK2		OLR1		HDAC1		SDHAF1		DEPTOR
	TNFSF9		SORL1		SMPD1		PSEN1		CSF3R
	CASP6		TRIM14		VIM		SERPING1		NABP1
	NR4A2		FXN		NME1		GPC3		NOLC1
	ANXA4		ITM2A		HSPA4		FOXL2		SYNE1
	SOX2		CCND3		SCNN1G		SDHAF2		GRN
	OAS1		PCSK9		LCK		PDE4D		DLG1
	ADGRE1		AGPAT2		HAVCR2		MIRLET7A1		KL
	FCGR2B		MYL2		MIR328		ACAN		KDM5B
	IL33		NOTCH1		GGT1		TIMM8A		MTHFD2
	TGM1		ACACB		VIP		HGSNAT		AURKB
	GPX4		ENO3		NSMCE3		COX14		LYZ
	SLC2A3		PLA2G7		PRDM16		MIR144		MECP2
	SLC5A1		CAR3		MIR130B		TMEM126B		ACAN
	F2		MIRLET7I		IL11		BMP2		ADAM17
	CASP4		NOS2A		CXCR2		ZMPSTE24		CTTN
	IRAK1		RGS16		HLA-G		DNM1L		BRAF
	PLA1A		MAG		MIR27B		IFNB1		ACTC1
	BHLHE40		DPH1		TRPV4		BCHE		ETV6
	TNFRSF10A		SMG6		CACNA1A		NEK8		FGF10
	ITGB3		TIMP3		ERBB4		COLQ		ITSN1
	SOCS2		ATP6V0C		IL9		PRSS1		KANK1
	BCL2L2		HSPA1B		F11		CASK		AGO2
	SIRPA		GPR155		MAP2K7		MIR451A		KRIT1
	EIF4EBP1		PLOD2		RXRA		COQ4		PTGER4
	SLCO1A1		ADORA3		CASR		ABCC2		CSF2RA
	PLAAT3		MRGPRF		MT-ATP6		AIFM1		LTBP4
	HSD3B1		TMTC2		MIR125B1		MUC5AC		TBK1
	IDI1		CSF2RA		NUMA1		FGF7		CTSS
	JAK1		TBK1		MIR15B		TSR2		HADH
	NFIB		HELB		TXN		TRAF3		PVR
	TBXA2R		PRKCB		TNFRSF9		GAPDH		RGS2
	CCND3		EREG		S100A9		KCNQ2		GATA4
	CCND2		PLA2G2A		MT-ND4		C9orf72		BGN
	PLK3		SAA2		CYP2A6		LPP		NR1H4
	STAT6		FABP4		NPC1		NFIX		LAMB3
	USP2		ITGA5		DRD2		NEK1		TEK
	BTG1		NES		IRF8		MIR331		FANCG
	CDK5R1		SLC3A2		CFLAR		PRL		IL1RAP
	GNB1		SULF2		NOS1		LRBA		DCN
	NOTCH4		CYP11A1		BMP4		HADH		MIR27B
	PDZD2		CFLAR		RUNX2		PKD2		PSMC6
	ARRDC3		REN		LEPR		MAPK8		UCHL1
	COMT		CXCL14		STN1		NDUFA11		LAMA3
	NDRG2		MB		DPP9		ANPEP		PTGER3
	B2M		PLCG1		SOD3		LAMA3		TXNRD2
	NR3C2		SLC7A1		FECH		MIR19A		CDC6
	TFAM		MEOX2		ITGAX		ACTA2		AGTR2
	ESD		ACSS1		IGHE		NLGN4X		ATP1A2
	SLC23A2		SLC1A3		EPRS1		TFAM		CD4
	AOX1		TRPA1		TEK		ACP5		CXCR3
	AXIN2		AKAP12		XPA		RPL11		IFNGR1
	PPP3CA		IER3		HNF4A		DYSF		NCL
	TIMM17A		BACE1		NRG1		PRODH		LIPC
	IGF2		DDAH2		TNFRSF10A		ITGA3		CXCL11
	SQLE		ITGB1		ID1		CTSD		NPC1
	PDCD4		SLC1A1		LRP2		ERBB4		GAD1
	PKP2		MCL1		IL2RB		CDC45		LBR
	COL5A2		FOXO3		MIR149		APRT		PIK3C2A
	AKR1B1		NOX1		MIR23B		PIGN		CYP2B6
	FABP1		SCNN1A		SPTLC1		TFB1M		ADCY6
	HDAC1		CHEK2		AVPR2		MFN2		CXCR1
	PDE4B		DDX59		IGFBP2		TPM2		APOD
	MAP2K7		PKM		AURKB		SLC9A3		NDUFS1
	SMAD5		CDC14B		CHKA		COQ6		IRF7
	UPF3B		OSM		RUNX1T1		PSMB8		NLRP12
	BRCA1		SHISA2		ATP11A		RBP4		ETFDH
	DUSP4		CDK1		POLG		FANCD2		ICAM2
	INSIG2		FRAS1		LTF		EGR2		CTSH
	MVK		MMP10		CYP2C19		GNS		MALAT1
	SLC38A4		PIK3C2A		TP63		CYBB		BMP1
	UCP3		LAMC2		GSR		HAX1		MIR210
	ABCG1		SLC12A3		NFKB2		NIPBL		TSPO
	NCOA1		CORO2A		DMBT1		ALG2		CHAT
	NRP1		PPM1B		NPC2		NDUFAF4		GLS
	RXRA		CRYAB		FOXF1		HLA-DPB1		IRF3
	CDC25C		EIF2S1		KRT20		EHMT1		NEU1
	DUSP10		ETS1		CCND3		MYRF		CANX
	F2RL1		GLUL		MIR708		MIR30D		PODXL
	FMO5		EPB41L4A-AS1		NBAS		TAC1		NOG
	PGK1		CLTB		HBA2		PCDH15		TOMM20
	COL4A6		AGR2		PVT1		MIR378A		MGP
	GGT1		FBLIM1		GPC3		NKX2-5		COX4I1
	SREBF2		TBX21		SLC2A9		SLC35C1		CCKAR
	SOCS1		BCL3		APOH		HMGB1		LTF
	ARF5		GSTO1		UCA1		FUS		MIR126
	SETD1B		MIR21		EIF2AK4		AGPAT2		DLL1
	AKR1B10		NFKBIZ		TRAF6		SOD2		IL15
	MAPK13		UPP1		TNFRSF13C		MBTPS2		MIR222
	MTUS1		CDK6		MGP		SULT2B1		ENO2
	CYP4A14		KCNA4		IRF5		AFF2		DKC1
	DYNLL1		EZH2		FHL1		FOXF1		GLA
	LTA		MMP7		EIF2AK2		ACHE		PLCE1
	PTGDS		S100A11		S100A8		LRPPRC		PTPN11
	SORBS1		CCL19		SERPINB1		INSR		SLC9A3R1
	TAT		ETFDH		OLR1		UQCRC2		TAP1
	EHD1		RPS6		CCAT1		FBXL4		NR0B2
	IRAK3		AMY1		IL6R		MIR122		TTF2
	PLIN4		APAF1		MIR181A2		C12orf65		FEN1
	C1QB		RRM2		CCK		GNPTAB		HPX
	TCF4		CD52		XRCC3		MT-TW		PML
	ARRB1		CPT1B		KAT6A		NDUFA12		PKLR
	FABP5		DAPK1		TRIP4		CYP17A1		ATP6V1A
	RASGRP1		CD55		NUP98		SCARB2		ELAVL1
	STAT2		SYP		PSEN1		NOP10		IL2RB
	ALDH1A2		PPP2CB		NLRP1		TXNL4A		ITGAX
	IGFBP1		SPAG6		WNK1		ETFB		PIK3CG
	IGFBP2		DKK1		FANCD2		SLC25A4		COL17A1
	KIF23		SLC20A1		OGG1		SELL		STC1
	THRA		CX3CL1		GFI1B		MYH8		SDHB
	IFI44		FAM214A		CXCR5		ANKRD26		TPM2
	METTL7A		NEDD9		HNF1B		LCN2		MIR25
	MFGE8		CDH2		KRT8		ADAMTSL1		MIRLET7E
	SRGN		PLAUR		CYP3A5		MTFMT		SLC1A2
	AR		TLR2		MIR342		TYK2		SERPINF1
	PKM		FASN		SOCS3		ALDH18A1		PNPT1
	EREG		MAPK14		MIRLET7A1		MIR20A		P2RX7
	IL23A		INS1		CASP2		NPC2		VAV1
	PLA2G2A		PPBP		FKRP		SNAP25		ETFA
	RCAN1		ST3GAL6		CISH		SEMA3A		PRNP
	EP300		ADRA1D		LPIN1		ARID1A		KPNA2
	FOXP3		DRAM1		DNTT		PINK1		MSH2
	KIF20B		EVI2B		SMARCB1		MB		BSG
	PRDM1		SYT3		CD55		COX7B		STOM
	PROS1		XRCC6		MIR455		ABCA1		TYMS
	SULF2		KRAS		IREB2		MTAP		GRIA1
	ADGRE5		SOCS3		FCGR3A		NDUFA13		STAT5A
	PLXNB2		COX1		PYGM		NDUFA2		RHOB
	EPHX2		GAP43		SDHB		TNNT1		TTR
	IL7		SLC11A2		NEK9		SLC25A13		ASL
	IL9		SYTL1		MYH6		RPL26		ECM1
	SPAST		FKBP1AB		TYMP		GABRG2		PTPN6
	IGFBP4		PDPN		MIR28		ATP13A2		RAP1A
	TSC22D1		AACS		EWSR1		ENPP1		BMP7
	RBM3		FILIP1L		IFI27		CRH		NES
	CCNB2		NAV3		AGTR2		DNASE1		PRL
	CDK6		BAG3		PPBP		DPM2		CLCN5
	SLCO1A4		SOX2		MIR615		CACNA1B		TINF2
	HERC4		LPL		PRDM10		PTGS2		MIR30D
	NOD1		SZRD1		SH2B3		RAG2		ERBB2
	HNMT		MGMT		CCL18		MYH3		SRSF2
	DUSP5		PLP1		CDH2		TIMMDC1		VEGFD
	GMFB		PPT2		FBXW7		PDHA1		RELN
	PER2		CCN1		TNFSF11		CP		CYP2C9
	PSEN2		CXCL16		VDAC1		IREB2		LACTB
	SAA2		OAS1		CD7		ANGPT2		MASP1
	ATG7		CD74		CYP1B1		COQ8B		OTC
	PRKACA		CDKN2C		CD81		MRAP		PDPK1
	TPM3		CHI3L1		PPARA		STAT2		SMARCA2
	ALAS1		DNM1L		BGLAP		EYA1		SRSF1
	RASD1		GCK		PICALM		FH		SLC1A1
	SERPINH1		IL6ST		IFNA2		NLRP12		C1S
	CEMIP2		SORD		LBR		GRN		ATP2B4
	HTT		UCHL1		CCR7		KCNA1		FABP6
	TNFRSF11A		ECH1		GAST		TTC19		PRKN
	FAM110B		BMI1		MVK		PLOD1		CES1
	LAMC2		CTSK		CD38		HEXA		ASPH
	LIPG		ERBB4		ELP1		EDNRA		ITGA3
	POU5F1		SERPINI1		TRPV1		COL9A2		NRXN1
	DNAJB9		FADD		EFL1		HIF1A		OGT
	IKBKG		TNFAIP6		AOC3		LTBP4		ADA
	OAT		COX10		APOA1		UQCRQ		FOXM1
	OPA1		ERBB2		SPINK1		IL15		RAPGEF3
	PDGFRA		PAIP2		JAG1		MT-TV		LAMP1
	EI24		SLAMF1		HBA1		TLR9		EIF4E
	NUAK1		MYOZ2		PLA2G1B		ACE2		TNNT2
	UBE2B		SAA3		PON1		B4GALT7		LIMK1
	PRDX3		CHST15		LACTB		TWIST1		PTMA
	FASL		PDGFRL		CCNB1		MMP1		SRM
	RFC4		TIPARP		AFP		MKKS		EIF4G1
	LEF1		BCL2L2		CYP17A1		NHP2		PSMC4
	MIR21		SIRPA		MIR20A		UQCRFS1		ACIN1
	NFKBIZ		FOXC1		STAR		SUMF1		CHRM1
	SDC4		KCTD12		TSLP		MIR9-1		NGFR
	AOC3		RBBP8		GHRL		TPI1		UGT1A9
	CYP19A1		SDHB		FOXO1		SYNJ1		COL18A1
	TNFSF14		STEAP1		C5		PARP1		FADS1
	EZH2		ATF5B		TOR1A		RPS17		GYS1
	S100A11		ANKRD45		CXCL5		ATAD1		G6PC3
	ACKR3		C3		PLA2G2A		BCL10		MIR150
	CRISPLD2		PRR7		MIR582		STAT5A		ACTN2
	PTPRC		CX3CR1		IL12B		PRDM10		ADAMTS4
	RAC2		RBPMS		WDR19		SH3TC2		FXN
	BTG2		MMD		IKZF3		BCL2L1		AIF1
	DHCR7		G6PC3		SDHD		MIR10B		GIGYF2
	MIR34A		LPIN1		PKD1		VCAM1		MIR143
	POMC		PGS1		ASAH1		MIF		MIR30E
	MFN2		MIR205		WFS1		CLN3		MLXIPL
	CDKN2A		SYNE3		MUC16		NPC1		NPHS1
	GFPT2		SH3TC2		VTN		MIR183		FBN1
	PRF1		BTG1		TBX4		COX4I1		HRH1
	SERPINB1		ERCC4		MEGF10		TUFM		SERPINA1
	TBX21		FSCN1		PNP		GDF5		KCND2
	ALDH3A1		HSD17B11		RUNX3		DNM2		NDUFB8
	CBS		TGFBI		PDE4A		SMARCA2		SCNN1G
	P4HB		HERPUD1		MTAP		FANCB		CHKA
	FANCD2		HP		MIR214		FLVCR2		OGA
	GFRA1		MAP2		GAS5		DSG1		GSTZ1
	H19		NR3C2		DES		AKT2		KCNA5
	PDLIM1		KEAP1		CR2		BGN		PPP2CA
	SERTAD1		LTA4H		TLR1		KRT14		SLC27A4
	TCF19		PSMB3		MIR148A		GTPBP3		TLR9
	YWHAE		LILRB3		CASP10		FBLN5		EMD
	CAND1		BCL6		C5AR1		MIR532		EFNB2
	PLCB3		CHST6		HMGCR		PTX3		FOXC2
	SDAD1		CITED2		H2AX		CR2		HLA-DRB1
	IFIT1		ETFBKMT		TBX1		MASP1		FGFR3
	TPM1		VARS2		BRDT		MED13L		RXRB
	CCL19		MKI67		SAMD9L		IKBKB		ADORA3
	GDF10		CCND2		BMI1		DDX3X		BCHE
	ACADVL		CLDN5		FGB		POR		SLC6A3
	FOXA2		MCM5		CDX2		SNAI2		CNR1
	SLC22A4		PKP2		TGIF1		FANCF		PPP1R12A
	TRADD		PVALB		LIF		MOG		PSMA6
	DIABLO		STAT4		MT-ND2		MIR185		CD2
	NEDD9		TGFB3		RAC1		ATPAF2		UBE2A
	CKMT2		PDE1B		MIR532		SLC22A5		CPT2
	CA2		ADAMTS1		MT-CO3		MAOA		FKBP4
	IFI27		GPNMB		MIR200B		CLCNKB		CCL13
	IL2RA		PTN		OFD1		DLG1		NPR2
	NOCT		UGT1A1		FGF23		RPS24		TLR5
	SFN		ATP5A1		SOX10		C4B		REN
	ABCC5		CCKBR		TNFRSF11B		PARK7		SLC25A4
	COX1		HDAC11		CFHR5		B9D2		ENPP1
	GDNF		MIR146B		HSPA8		HAMP		GATA6
	SLC11A2		UCP3		SPI1		PHOX2B		HMGA2
	STC2		ABCG1		EIF4E		SCN11A		KMT2A
	HIPK2		WWC3		SCARB2		NARS2		NFIX
	HSPA1L		CBR1		UBA7		IL12RB1		SNAP25
	PRDX1		CHAC1		KRT19		C2CD3		KLK3
	SLC2A5		NRP1		TRB		MIR200B		ALOX12
	MEIS2		GZMB		TCF4		MIR214		LTB
	DPP4		DYNC1H1		PDE5A		TFRC		BPIFA1
	COL12A1		CASP10		TNFSF13B		APOH		EFTUD2
	KLF5		FCER1G		DDX3X		LBP		MIR125A
	ARHGEF2		PGK1		CLU		KIF1B		AQP4
	TNFSF4		ALOX5		NPY		HMGCL		GNAI3
	IGFBP7		FGB		DDB2		SRP72		FAAH
	NFAT5		GSTM2		SELENON		GHRL		CTNND1
	NUF2		IFNG1		CCNA1		TAP1		ESM1
	ACTA1		LMBR1		MEIS1		BMPR2		MKKS
	BUB1B		MFN1		ENPP2		GSTP1		TCF7
	CD74		HNF1A		GLA		MUC1		USP7
	CDKN2C		PALLD		LAMA2		BANF1		VHL
	DNAJB4		ENO2		HPS6		IL12B		SHH
	MCM4		COL3A1		PRKCB		MTR		TMEM126B
	HSPH1		SULF1		NR1H2		TRDN		NCOA2
	CASP12		VDAC1		NCOR2		CDH2		DAG1
	ALOX15		F13A1		MIR30B		RPL35A		FAM20C
	ALOX5AP		FZD7		EIF4EBP1		SIM1		KLK1
	EIF2AK2		PPRC1		SCN5A		LPL		CISH
	LIPE		TRAF2		DDR1		VRK1		FANCL
	SDC2		SLC2A14		MIR122		DNAH9		H6PD
	HIVEP1		ELP1		IFNAR1		CRKL		ADORA1
	PPBP		SEPSECS		C1R		TBX4		FGFR1
	CYP17A1		COLGALT2		PDGFA		FLG		SLC6A4
	APC		GAS1		PLCB1		VCAN		HUWE1
	RNF6		PFKFB4		RAG1		MT-TE		MIR185
	ANTXR1		TBC1D30		RAPSN		KIDINS220		PDCD10
	GNAO1		CCL17		IL16		CFAP300		YARS2
	GPC1		ITGA3		CD5		LRP4		GNAI2
	RPS6KA5		OGT		LMO2		CYP3A4		IDH3A
	ZBTB10		MCM6		FLNC		MAPK3		UGCG
	JAG1		TRAF1		ATP12A		APOA1		GH1
	UCP1		EPAS1		PSMB9		SNRPN		CRK
	AKR1C3		HPSE		NOTCH2		ADORA2A		KIDINS220
	KEAP1		IFI44		CAMP		NFKB1		AKR1C2
	ADORA2B		LAMP1		MIR141		PCCB		KLF2
	GMNN		PLK1		GALNS		SUFU		HMBS
	PDE4D		CRADD		LEF1		STAR		NDUFS4
	HSPB8		DDX11		IL12A		MMACHC		TRIO
	MME		HMOX2		SMAD2		GNRH1		CD177
	TLR7		METTL7A		MAP3K8		DHCR7		CFH
	MIR23A		AGO1		NGFR		VCP		PINK1
	ARF3		AQP1		SOCS1		IGFBP3		HAS1
	HDAC8		PLCXD1		PCNA		BBS9		TRAK1
	ATP1A1		SLC10A6		CDK5		MIR142		FANCA
	CKM		CALB1		ANXA2		GJB1		PLP1
	MSN		KDR		SLC6A3		CEP152		TRAP1
	PRDX6		TSLP		GLI2		DHODH		FGA
	PTCH1		CSF1		FGF10		RPS10		SELENOP
	SDF2L1		PTMA		EDN3		RPL15		ADCY5
	TFPI2		SAT1		ITGAV		SPINK1		IREB2
	BMI1		KL		TTC21B		NR3C2		JAK3
	CSF2RB		NOSTRIN		CRH		PF4		THY1
	CCDC88A		ISYNA1		ERAP1		CD80		BBS2
	MAP3K4		LSP1		TLE1		RMRP		CCL26
	IDH1		CTNNBIP1		CC2D2A		CLEC7A		IL27
	ZBTB16		CRH		NOX4		STX1A		VCP
	KNG1		EHHADH		ACE2		ATP5MD		LRP5
	IL4RA		TNFRSF25		PADI4		GH1		LRP8
	SMAD6		WIPI1		WNT4		TBX21		PDE4A
	GATA3		NOTCH3		MARS1		KDR		SLC22A6
	HELLS		ANXA3		CYBA		LTBP3		LFNG
	ISG20		MDK		RARS1		GGT1		AKR1A1
	RGCC		BMP4		CHGA		ESR2		CHPT1
	SHC1		SGPP2		IGH		ATP8B1		IRF6
	ALPL		ELOVL6		TGFA		ORC1		TFPI
	CTH		L1CAM		PAX2		IARS2		AMPH
	PIK3CA		LYZ		F2R		CUL7		NAGLU
	TGFBI		SELENOP		MIR181C		PKD1L1		CD38
	CCN5		CCDC90B		FUT4		MIR200C		PTK2B
	DCT		GREM1		ADAMTSL1		PRDM16		LAMB2
	VAT1		HNMT		KCNK3		EFEMP2		ACOX1
	FKBP5		RGS8		CHIT1		YARS2		QPRT
	HMGB2		KAZALD1		STING1		GLS		GLS2
	PWP2		CKB		SOS2		GP1BA		HSD11B2
	BCL6		DUSP5		CHEK1		HLA-DPA1		C4B
	CITED2		TP53INP1		KLRK1		FUCA1		LIPA
	MUC1		DLD		TUBB		VIP		PDHA1
	PAMR1		F2R		RYR2		HBA2		IMMT
	CCL6		HRAS		KRT14		ARSG		TIRAP
	CENPE		ALAS2		FCGR1A		MYL1		APEX1
	MAOB		CPS1		TNFRSF8		FANCM		ITGAL
	GPNMB		GLI1		TMEM67		CCDC40		PSMD12
	SNAI2		PAICS		TNFSF4		NALCN		YWHAG
	DOCK10		EDNRA		ATP4A		CD44		RORC
	ADRB1		PDGFRA		CDKN1C		ECHS1		CHD7
	CDKN3		ZNF225		DNASE1L3		ABCB11		SLC9A3R2
	ISG15		CLDN1		ASS1		MIR93		RDX
	DFFA		HK2		TREX1		MIR200A		NDUFA13
	ERCC4		FABP2		MIR146B		MGP		NOD2
	BNIP3L		FASL		HCRT		ADNP		PKD2
	IFITM1		COL4A2		AMACR		HLCS		SMC1A
	KYNU		FCGR2A		CS		PTGS1		ZNF23
	VASP		ULK1		SNCA		KCNJ1		CST3
	DDC		GOT1		PRSS1		HCCS		TKT
	ERBB3		KRT17		PPIG		AFP		MIRLET7D
	CLSTN2		PFKMB		E2F1		MORC2		AGRN
	HDAC7		RFC4		MIR124-1		NGF		P2RY2
	NPHS2		SHMT2		MIR137		DNAAF1		PCSK5
	HOXA1		SLC4A4		NEB		FGF9		PLCB1
	APOA4		BECN1		CD63		AKT3		FKBP10
	KLHL24		CLCN6		TTC7A		FASTKD2		VRK1
	APLN		CREBBP		MIR138-1		MIR148A		NRAS
	LRG1		NOL6		HNMT		SYNE1		ORC6
	STIL		IRAK2		PTPA		ITGAL		PDE2A
	MYH6		MTHFD1L		PLCG2		PROKR2		SLC30A1
	TNFRSF9		NRCAM		RETN		MAGEL2		PAK3
	CCKBR		SLC4A1		RPS19		CDC6		PLG
	HCK		PHLDA1		NPHP3		USP7		S100A10
	CHEK2		TSC2		CX3CR1		FIG4		FMR1
	HSP90AB1		TRF		CSF2RB		NDUFAF8		KCNA4
	RGS16		CRISPLD2		FMR1		ADSL		MIR212
	S100A14		EFNB2		GUCY2C		NEFL		MLH1
	TRIM21		GGPS1		CD69		BUB1		SERPINA3
	CORO1A		HNRNPD		SLC40A1		HBA1		STK11
	SLC7A7		HPS1		CCL22		DYM		IL6R
	EPAS1		NLRP12		NAT2		IFNGR1		PSAP
	MTTP		CTSF		SMN1		MCOLN1		CELF1
	PRKCZ		MOK		MIR107		CDC42		GABRD
	S1PR1		STXBP2		CYP21A2		COL9A1		TYK2
	SFTPC		FDPS		CEBPB		PIGV		YARS1
	GUSB		RXRB		IDO1		CSF1R		CD55
	PDLIM7		DST		ABCC3		ASL		IKZF1
	PSRC1		ITPR3		DPYSL5		HSP90AA1		EGLN1
	SFPQ		SLC39A14		KDM6A		DST		GLDC
	VLDLR		MIRLET7G		ATP7B		TSFM		IDH2
	ANGPT2		PHKA2		CTSK		OPA3		EPHA4
	ARRB2		RAB8A		SDC1		NT5E		NOTCH3
	BHLHE41		SESN2		RMRP		PNPT1		ARSB
	SULF1		RAB18		TYR		IRS1		DLST
	TRAF2		ANG		CCR4		LTBP2		LARP6
	MCM2		CAPG		TPMT		WARS1		UBE3A
	COL4A5		ESRP1		MIR99A		GRP		WASF2
	HIF3A		H19		FARSB		CYP21A2		PTPN1
	NME1		TRPC1		RASA1		MIR203A		KLRK1
	EHHADH		TWIST1		BUB1B		CLCN5		IHH
	FZD2		APEX1		TLR6		CCR1		FXYD1
	HSD17B2		ERO1A		FAT4		TRMT10C		HLCS
	ANKRD50		NLGN3		SQSTM1		CXCL1		SLCO1B1
	ACAD11		NOP16		AIRE		COL9A3		ACADS
	GPHN		PLK4		SLC9A3		SLC26A1		ETV5
	HMOX2		SERPINA3M		HSPA1A		HIBCH		GBE1
	MAP3K6		CTSL		PSMD4		PANK2		KRT7
	RIPK2		SLC22A4		HSPA5		DCX		PLAGL1
	SLCO4A1		TST		CD247		ATRIP		PLXNA2
	SPRY4		ACADVL		MSLN		HSPD1		FBLN5
	TRAF1		AMPD3		HDAC4		VPS33A		FBXW7
	AKR1B8		FOXP1		FBLN5		DPM1		IBSP
	BDKRB2		SAA1		ANKRD26		LTF		KCNK2
	NFATC1		TAC1		PRKCA		ATP1A3		SRD5A1
	RUNX1		GRM2		IRF4		FUZ		KRT17
	SMAD7		ADCY4		BMP7		VAPB		ATP8B1
	SPTBN1		RMI2		STIL		KCNJ5		FTL
	CCNG2		ITPRID2		EVC2		CNR1		EYA1
	AKAP12		OSBPL8		FANCC		MT-TN		SLC22A3
	NRF1		TRMT61A		EPHB2		PPARA		CLEC3B
	TRPA1		AGTR2		LRRC56		OCLN		SLAMF1
	BCAR1		ATP1A2		CD9		TXNDC15		FUS
	NCAPD2		EFS		MYOD1		MCL1		IFITM3
	RAB3D		FGF1		SCN1A		ADM		MBNL1
	TRPV1		IFNGR1		ACADVL		MT-TF		RPS27A
	BCL2A1		RBM19		BRD4		OPRM1		DLG4
	FGF21		TEAD4		HRH2		LAS1L		PAH
	COX2		TNFRSF12A		COL5A1		PRX		GHRL
	PNPLA3		CA2		SPARC		MMUT		AGPAT2
	COBL		MIR146A		MSR1		MYLK		CHD9
	KLF7		RASSF1		MIR409		ABCB7		DNM2
	PDP2		ADH1C		OPRM1		HDAC9		EIF6
	ACO2		BAMBI		RPGRIP1L		MT-TI		GSTO2
	NOX1		ZBTB20		FOXM1		ALX3		IDS
	SCNN1A		AGPAT5		COL4A2		SYK		NDUFA1
	SLC38A2		AFP4		NEK8		CDH3		ANGPT1
	GUCY1B1		USP53		TREM1		ALAD		HADHB
	KIF1B		HLA-C		SH3TC2		ACOX1		AQP5
	POLD1		MDM1		CCND2		SETX		NRXN2
	AAMDC		RHEBL1		DOK7		IL10RA		CADM1
	ACP5		GDPD3		MIR26A1		NR1H4		COL6A3
	GAL		GPX4		P2RY12		CX3CR1		IL3RA
	HCLS1		RXRG		LGALS3		DMPK		MIR205
	PROM1		SLC22A1		CABIN1		LBR		KRT5
	RNF26		APOD		APOL1		MSX2		PPIB
	EHBP1		FCGR3A		REST		BRWD3		PSMD14
	SMIM3		GADD45G		IL4R		FCGR2B		RPL5
	SKP2		HES1		ZEB2		SOST		SEMA3E
	PTP4A1		KMT2A		BPI		PCNT		SLC17A7
	RAN		SNAP25		NTF3		CASP1		ALDH7A1
	RND3		CCR7		EPHA2		COQ7		TACR1
	THRSP		DCLK1		MIR148B		MIR29C		TMPRSS2
	ABCD2		ENPP1		PKHD1		RPS29		HSPA14
	GRB10		PPARGC1B		PI3		ABCC1		HTRA2
	SIRT3		RIN1		IFT140		CXCR3		MIR10A
	DENR		BICD1		MIR135A1		CCL17		NDUFA5
	FPR2		MRPL33		KEAP1		DNAAF5		JUP
	ERCC1		SBSPON		IFNGR1		KLHL7		CCL1
	FDPS		DRD2		IL17F		EZR		SST
	GSTO1		SOCS5		MIR382		SIRT1		MIR146B
	MGMT		ALOX5AP		LITAF		GZMB		CD79A
	CNN1		MAPKAPK2		CACNA1B		AUTS2		SACM1L
	CPS1		PAWR		NLRC4		ANGPT1		DRD2
	FOXA1		FGF7		HABP2		BGLAP		FUCA1
	KLF15		OPRM1		HTR3A		IFNA2		LY86
	PAICS		ZBTB1		GABRD		ATF6		EZR
	PRKACB		BHLHE40		HERC2		COG7		ACAD9
	SPAG5		CYP26B1		RXRB		BCL2		ADCY9
	LARP1B		MXD1		C2		ZNF469		AP1S2
	OSBPL3		SREBF1		IFT80		NDUFA4		APRT
	ATL3		TXNDC16		ACKR1		MRPS22		FBP2
	COL4A2		ADGRE1		ADCY10		PLAUR		NPL
	DSC2		CTSH		CASP7		DNAL4		SPINT2
	GPD2		MAFG		SRP54		HTR3A		SYNC
	HEY1		NPR3		PRKDC		LZTFL1		TMEM67
	MAP2K4		SMOX		DCN		MYO9A		FHL1
	NRP2		BGLAP		SCN1B		IL17F		PENK
	PSTPIP1		TMEM50B		CHRM3		RPS3A		NTRK1
	TJP2		LSS		FGFR4		TRIP11		CLTC
	TSPYL2		PDE6G		DEFB4A		CSF1		VAMP2
	ULK1		PDE4D		PRAME		GJC2		NDUFAF1
	CD28		SSPO		CD24		LRP5		TRIM32
	CLCA1		ADORA2B		CPOX		ETHE1		PARK7
	LRRK2		TCOF1		COL4A1		LIPT1		PON2
	ACAA2		USPL1		CACNA1S		AHSG		PRDM16
	BRCA2		AFP		LAT		KCNT1		TRAF3
	BCAR3		FLT1		SIRT3		SNRPB		C5
	CSTB		HTATIP2		PLCG1		CHEK1		HDC
	HDAC2		NTRK1		PDE4D		OXT		PRKG1
	OSMR		CCDC88C		GADD45A		COL6A1		ATP1B2
	SMC4		LAD1		KDM1A		PSMD4		LRP4
	ACOT1		LRRC17		CBS		TPM3		KCNJ10
	SLC7A5		TES		DOCK8		TRPA1		KLRG1
	SYP		XPC		CEP290		DLD		LUC7L2
	TTC30B		CDC20		HNRNPA2B1		CD81		MIR93
	MACF1		CHUK		MIR200A		ATP5F1E		ABCC6
	NR1I3		EZH1		ICOS		FANCI		ALDH9A1
	EMP1		MSN		MIR24-1		CCK		ARL6IP1
	GAS6		SDC1		TACR1		FOXC2		HNRNPC
	MARCKS		H1-10		EDNRA		ADAR		SPINK1
	DDX58		MT1M		CNR1		CARD9		KDM4C
	SLC39A14		AXIN1		CASK		PLAU		MIR99A
	SEC14L3		KCNJ12		PGF		NOG		ICOSLG
	ARL4A		RHO		IL1RL1		MIR143		MIR155
	CCR6		ADM		KCNA1		COL18A1		A2M
	CD34		HDC		BLK		BCL6		LONP1
	GAB1		CYP4A3		CYP1A2		HLA-DQA1		SYNM
	SCG2		FGF5		AHR		COX4I2		FLNA
	SLC6A12		FPR1		ASL		TRAIP		PSEN1
	XRCC3		SELL		S100A4		HCN4		SERPINA7
	TMEM204		NEIL1		PSTPIP1		MIR199A1		MYL1
	CD24		SLC43A3		NLRP12		LONP1		TPT1
	EEF1A1		ISG20		ARF1		MMP13		DOCK8
	HBB		RAD51		SIGLEC5		AVP		H4C3
	HOMER1		LRATD2		SLC2A10		TNFSF10		LAMA4
	PLK4		PTPRM		ATP2A2		GSTM1		ALOX12B
	TWIST1		LCAT		TNXB		MYOT		FMO3
	GADD45G		MSMO1		VAV1		MMP8		DEFB1
	SLC22A1		PPARD		SMAD7		P4HB		DICER1
	ABCB1A		SLC16A3		STX1A		DPP6		SORL1
	AK2		LBP		RPS26		FKBP5		DAB2
	ARHGEF3		PLEK		ITGA5		MATN3		GABRB2
	CALR		RAB4A		ASCC1		RPS27		PDYN
	CLIC4		MYL4		MPV17		MRPS16		KPNB1
	FOXP1		TNS2		SMN2		HNRNPA1		NDUFA12
	MYO1B		TYMP		UMOD		PLEKHG5		CLCF1
	SAA1		CXCL6		CADM1		CCL4		JMJD6
	MRTO4		EIF5		TGM2		MIR196A1		MSLN
	SERPINA3M		MADD		GJB2		MIR30B		RBP4
	TSPAN3		MAX		PTK2B		IL10RB		CD27
	CYP2B1		MOB3B		NABP1		GATA6		CNTNAP1
	BFAR		SNORD116-28		IL3RA		MIR146B		MIR29C
	FGR		UBC		WARS1		OBSL1		PROK2
	NANOG		USP3		USH2A		NDUFB10		ACADSB
	PF4		COL8A2		CYP2C9		CA2		GM2A
	PRKAA2		CYBA		GNRH1		HDC		PIK3C3
	TRAF4		MUC1		GC		GFM2		SOAT1
	FYN		SOX8		LAMA4		CNTNAP1		UQCRC2
	RBP1		TLR3		SKIV2L		ADCY6		ATP7A
	CDC45		LYN		ADAM12		ATR		CACNA1A
	FGFR4		VCL		FLT3LG		MIR141		BBS9
	RASSF1		PIK3R3A		MLH1		TBX1		COQ7
	ZBTB20		PPP3CC		FLI1		DHFR		GABARAP
	CDC25A		BOP1		RETREG1		YARS1		MST1R
	FABP3		BRCA1		IL22		VPS13A		RHOD
	FJX1		KCNH2		LPAR1		KRT1		C1QBP
	HIVEP2		LYAR		CLEC12A		SLPI		HTR1D
	SLC46A3		ITGAV		PMM2		PI4KA		IGF2R
	CC2D2A		CDC25C		CD59		TLR1		LAMA1
	SNX9		LAMP2		KIF1A		SIN3A		GCG
	TEAD4		PHLDA2		APOB		SPI1		SLIT3
	THRAP3		G6PDX		CACNA1C		CYP1A1		TLR6
	ARNTL		DBI		RPS3A		MMAA		NKX2-5
	ECH1		NRIP1		GYPA		MBP		PCDH8
	AFP		SFRP1		H4-16		CHD8		TBX1
	CDH5		GNAZ		CRKL		RPL31		TNFSF13B
	PRIM1		TUBA4A		GREM1		OCRL		ALAD
	CCNE2		CUL4A		MASP2		TACR3		CCL18
	MXD4		IFNAR2		BAK1		BMP6		MDH2
	RAMP2		MUTYH		NSD2		CAVIN1		PFN1
	SQOR		PTRH1		ECE1		CTSG		IL12RB1
	CYP7B1		TRIM36		SULT1A3		MIR10A		MCCC1
	DNMT3B		CTRB1		MIR186		TAZ		PDSS1
	CAV2		SIDT2		NEFL		TANGO2		NPY1R
	CCR7		TMC5		FANCB		SYT1		SLC18A2
	ASNS		LHFPL2		GABRA3		THY1		PLCB4
	SLC10A1		S100A8		PRKCD		MRPS34		PVALB
	AGPAT5		TGM2		BLNK		S100A8		SLC10A2
	CCPG1		ABL1		ACP1		UCHL1		ALDH18A1
	JADE1		GPER1		GARS1		HSPA4		TIA1
	PRKAB2		PIM2		TLR7		SBF2		ALPP
	SMAD4		TYK2		MMP13		CYP2C19		RPL7A
	TRIP13		ANKRD1B		KIR3DL1		ACKR1		SCN3A
	TUBA1C		GBP2		TMEM216		GAS8		IL17F
	CIRBP		MAP3K8		HDAC6		F12		SIM1
	FGF7		MLC1		PTH		COL7A1		COX5A
	GUCY1A1		PDYN		MKI67		CHRM3		ENG
	MXD1		ULK2		HOXD13		COL17A1		PXN
	NPR3		PFAS		MIR192		VCL		TXN2
	PSMB8		RAD17		NTRK3		MIR25		FBXO3
	ARPC4		RXFP2		MIR193A		CD38		SRP72
	WNT1		NPEPPS		PKD2		SUCLA2		ACOX2
	CD8A		HDAC7		PROCR		ANOS1		DBH
	CSTA		ST3GAL4		NES		COL6A2		DYNC1H1
	DCBLD2		KCNAB1		CTSL		CHST3		GABBR2
	DMBT1		SVEP1		FERMT1		ACTN2		SCARB2
	FAM214A		MAP3K1		COL4A5		LORICRIN		TEF
	LAPTM5		ANXA1		PANK2		KCNJ11		CHRM2
	MYH11		PTGDS		E2F2		LYRM7		HNF1A
	OIP5		TAT		CCL26		DNM1		PYGM
	SLC7A8		THRA		ADAMTS2		PRNP		ARSA
	TERT		ANAPC1		IL12RB1		IVD		ARSG
	CDT1		DAPK2		AKT3		SPAG17		RICTOR
	NUPR1		DBP		PAX6		PLCB4		RPTOR
	ACOT7		HLA-DQB1		ABCA1		DCPS		KIF11
	IL4R		MAP3K12		CEP57		GFI1B		PDHX
	MARCKSL1		CHSY1		STS		MTRR		NR5A1
	NR1I2		KCNE3		ABCC2		SHBG		OPTN
	TYRP1		NDUFA7		LYZ		RAC1		SLC13A3
	DNAJA1		OLFML2A		ZAP70		KCNB1		YWHAB
	C1QA		WASF2		IL18R1		GRB2		MIR17
	CTPS		MET		HDAC2		FLAD1		MIR503
	GSTK1		MSH2		YAP1		MT-TH		PSMB4
	HACD2		HOXB9		AREG		SLC35A1		MADD
	XPC		IFNG1R		CXCL13		TPH1		RNF13
	LPIN1		M17		CD163		HTT		ZMYM2
	NPY		MTA1		IL36RN		SLC25A46		SFTPA2
	FETUB		OPRK1		RPS27A		KCND3		HSD17B10
	OXTR		S100B		BAD		PSMB9		PRDX5
	RAD51C		ADCY3		LAMA3		NAIP		AUTS2
	SDC1		EPS8L1		RPS24		LACTB		SETD5
	GLRX		KRT18		DGKE		SERPINA7		VAMP3
	ATP5B		UGT1A6		IVD		GFPT1		UGT1A7
	CITED1		AGTR1A		POU5F1		NPY		BCOR
	RASGRF1		DHRS3		GP9		CS		BSCL2
	ACAT2		TET1		TCN2		STAC3		MED23
	CES3		IER5L		NIPBL		ANKH		RET
	EMB		TNFSF11		TCTN2		TNC		SLC35A2
	FXYD5		CYP2D22		GSK3B		GNB1		IL18R1
	IFI6		UBA52		PIM1		MSN		GC
	ILF3		NR0B2		GAL		IVNS1ABP		SYK
	PTPRG		GJB1		ETFDH		SLC25A24		COL6A2
	KRT8		RBM47		MIR17HG		GUCY2C		FANCC
	TNFRSF21		WNT5B		SDHA		ODC1		GNG2
	C5AR1		HSD17B2		MT-CO2		SCN3A		KCNAB1
	FDX1		SLC5A5		EVC		CXCL9		MIR20A
	PTPRK		CCNB2		GLIS2		RNF168		MIR31
	RIOK3		BDKRB2		DCTN1		HACD1		PI3
	COPE		AKR1B8		TLR8		APEX1		NEUROG1
	EHF		CSF3R		DHCR7		PPBP		ARHGDIA
	GNAS		IGF2R		ADAM17		MIR100		PSMA2
	MCM5		NFATC1		GCG		SGCD		SLC4A4
	SELENOS		PTEN		TYK2		KRT18		NDUFAF4
	ACSS2		RUNX1		TRIB2		S100B		NPR1
	ITGA4		SLC6A9		CDA		EPHB4		SAMD9
	MYB		SPTBN1		SMC3		POGZ		RRM2B
	SDHA		TRIB1		CNTNAP2		ANTXR2		SOX17
	IKBKE		CBX7		CALB2		TREM2		GJA5
	MYO5A		HIF3A		PMAIP1		HTR1A		IFNA1
	BMF		TICAM1		PPARGC1A		ATP6V0A2		NDST1
	EIF5		ARHGEF7		MIR30C1		SLC18A3		PNOC
	GEM		GCG		GRIN2A		MIR151A		SRP54
	TYMP		GNAT1		MIR485		KCNJ10		WARS2
	WT1		HAO1		EHMT1		BLOC1S1		HCCS
	PIM1		HEATR1		ITCH		STXBP1		MIR106A
	AFF3		SAMD9L		AQP1		PSMD12		PTPRD
	BAZ2B		SLC44A4		MIR10B		ATP1A2		TUBB4A
	GRIN2A		SPATA13		TLR10		TRIM32		HEXA
	AHCY		MYL6		PSMA6		SLC2A4		MEIS1
	CD274		RAB38		TNFSF12		TRPV1		SEPTIN4
	CENPA		RAI1		RBP4		SMARCAL1		VAMP1
	CYP4B1		IGFBP4		CKB		C5		NARS2
	CD163		LHB		ROBO1		CYP19A1		SPAG6
	HACL1		BIN1		A2ML1		RPL18		ADAMTS2
	HNRNPDL		FGF21		SERPINB2		EPOR		KCNJ5
	MAP3K14		BCHE		KMT2C		DTNBP1		GAMT
	TIMELESS		BCL2A1		CEACAM6		CD274		CLDN3
	FGB		KLF10		MAGEA3		CYP2B6		NR2F2
	HNF4A		RORA		PIK3CD		SF3B4		BIN1
	ACSL1		RPS14		MICA		LDB3		ANO1
	CYP3A5		HLA-A		STAT2		TBCE		HMGCL
	EPB41L4B		SESN1		MIR139		LRP1		KRT13
	OLFML2B		ACTN2		CX3CL1		DPF2		PIAS1
	PGM2		ANO1		RIPK1		HNRNPH1		RPS14
	PLEK		HMGCL		MIR198		NPR2		NDUFAF2
	SPHK2		POLR1B		ADORA1		MIR205		MIR424
	TRIM22		ATG7		CFHR4		MIR30A		BCR
	KRT15		GADD45B		HTRA1		ACO2		PTPN12
	PRKAR2B		HMGCRA		LRP6		PDP1		SNRPD1
	SERPINA3N		PTX3		ADRB1		REV3L		PSMB9
	VEGFB		TNFRSF13C		HAX1		VAMP1		COQ2
	HSPA4L		VWF		MAOA		DNTT		IFT172
	NEDD4L		PTGFR		XRCC4		KCNJ8		MED12
	NRIP1		TRAF5		GH1		GALNT3		MIR375
	SPTAN1		BICDL2		MAG		GDAP1		CFP
	TUBB6		KCND2		CD209		HNF4A		GALNT3
	ENPP2		CEACAM12		MUC4		PKHD1		LATS2
	EPOR		GAL		ABCC4		SLC4A4		MAG
	IRF8		GPRC5B		HOXA9		IKBKG		MUC2
	MMD		KIFC3		MX1		GSR		MTHFR
	PAPPA		TNP1		FOXE3		SP110		ADRA1A
	RIPK3		IRAK3		NFIX		TNFSF13B		ASAH1
	RRBP1		MFAP3		TREM2		SLC35A2		KRT10
	TNNC1		NDUFB6		TCF7		PTPN1		FGD4
	RAP1B		ACVRL1		SERPINA7		PRPF8		MARS1
	TFB1M		GRN		IL23A		ITGAX		PTH
	MCM6		BMP6		KCNH5		EMD		RTN4
	ACE2		CYC1		MIR411		PET117		COX10
	DLGAP5		DPYSL4		MKS1		PSMB4		MGME1
	MITF		LIPG		TAPBP		NEXN		MIR183
	PCSK9		AQP5		TNFAIP3		RELN		CDK20
	DLC1		NRXN2		MIR151A		PUF60		USP4
	NCOA7		TNFSF12		ARID1B		LITAF		MAP1B
	LGALS1		XRCC4		NCOA2		ASPH		FGF8
	UBE2C		AVPI1		GATA6		LUC7L2		HRH2
	MYCL		EEPD1		COL18A1		IL12A		PICALM
	OAS3		NAV1		CCL20		SH2B3		TOR3A
	SDCBP2		SCARA5		TOLLIP		RHD		WNK1
	DECR1		UBA7		STK36		XYLT1		RIN2
	ENO3		MEX3B		BGN		WASF1		ATP12A
	PLA2G7		E2F8		COL4A3		PROK2		COQ5
	PTHLH		MIR152		LPA		LYN		CTRL
	CYB5A		ZNF624		PHOX2B		GCG		IFT81
	ETV4		CTHRC1		LRP1B		MIR424		SLC6A2
	IFIH1		GTPBP8		TRIM21		C19orf12		PROX1
	PHGDH		JSRP1		MIR625		PLCB1		SERPINF2
	SRSF5		MIRLET7C		EVPL		CYP2D6		DHFR
	SSH2		BTG2		TK2		COPA		DERL2
	HK1		CLEC1A		MAPK9		GAD1		ICAM3
	B3GNT5		PCDH17		ARID1A		KRT16		SLC2A10
	CAMP		MMP11		S100A1		MIR224		MMADHC
	PFAS		SMIM3		VEGFD		ACP1		ADAM10
	PRELP		TYMS		PROC		IL9		INA
	TMCC3		CFB		LUC7L2		DHPS		HTR2A
	CLDN5		PDIA4		MIR590		BAZ1B		CLIP1
	DUSP8		PLG		SLC25A22		VIM		IL10RB
	IVNS1ABP		COX6C		KLHL40		MCM5		CLEC7A
	PSMA4		SSBP1		CARTPT		GABRB3		SUCLG1
	STK17B		B4GALT5		SLAMF1		ACTC1		APTX
	TYROBP		KCNB1		CCN4		CST3		GNPTAB
	HEXB		TOR3A		ERCC4		KIF1A		GPR35
	SLC1A5		CD9		PRX		MCM2		SLC25A46
	SLC6A6		GLIPR2		F12		PSMD5		ADRA2A
	PGR		WNK1		NTS		MTMR2		COL6A1
	HSPA6		HIBADH		RPS6		DLX5		ERCC5
	ELL2		CHRM2		BANF1		DLL3		HSPG2
	NOP56		IL11		CTAG1B		KIF3A		LAMP2
	CYP2B10		NFIL3-6		TBX21		PLOD2		TACR2
	ACKR1		TMEM161B		ETS1		RPGRIP1		ILK
	ARAF		GMFB		PRPS1		PAPPA		EMP2
	MTERF2		KREMEN2		FRZB		TTC8		RARB
	RAB1A		MXI1		AKR1B1		PCDH19		ATRX
	S100B		ICA1		CFP		YAP1		RPS3A
	WNT5A		NR1I2		TRG		TNFRSF8		CACNB1
	C1QC		PTPRN		SKP2		CD86		CEP290
	CASP10		TMBIM1		UROD		GOT2		GFPT1
	FCER1G		CD33		SCN11A		ALG1		PLA2G6
	GZMB		EPHX1		CDC42		STK36		SRSF3
	HDAC4		ALDH1A3		ELMOD2		TPO		HADHA
	KCNJ8		GTPBP2		VEGFC		COMP		CASR
	PAK1		HTT		SCN2A		TXN		KMT5A
	PDK1		ZDHHC22		LOXL2		EWSR1		MSRA
	ACTG1		APOH		DPP4		MIR423		MTNR1A
	CDC42		ANK1		SHC1		MAPK14		NDN
	NCOR1		CD28		IL10RA		TRPV6		TRIM24
	CKB		CFD		HPGD		GATD3A		CSRP1
	ABI3BP		EMP1		CAPN3		KL		KCNH2
	CYP2F2		GAS6		BCL2L2		HDAC4		ARID1A
	ELK4		IFIT1		CYP7A1		SLC27A4		CHD2
	EPPK1		KCNK5		OXT		TRAPPC9		LTBP2
	PPP1R2		LITAF		SDHC		IL33		RHEB
	RNF213		TRIM16		CCDC39		KLRK1		GLP1R
	SBK1		CABLES1		SAA4		NDUFA5		TREM1
	LAMC1		CALCA		TSHR		TRIT1		AKT3
	GPD1		LRRK2		MIRLET7I		C1QBP		CEL
	ITPR1		PPIC		ADCYAP1		MX1		GATA2
	MBP		HADH		ALPL		GAST		JMJD1C
	PDE5A		AVP		MS4A1		MIR338		MAPK11
	PGS1		RPR		MAPK10		NDN		MIR28
	DNMT3A		AIF1		OCRL		SCN3B		HFE
	NAMPT		PATJ		CMA1		PLP1		EPX
	F13A1		TXNIP		HMMR		MAN2B1		MIR132
	GPRC5A		TMEM126B		SELPLG		MDH2		MIR19A
	HIGD1A		CCNC		P2RX7		ATP12A		ADAR
	MB		CPM		TP73-AS1		LAMB3		GJB1
	NINJ1		MYL10		ISG15		TOR1A		H4C9
	PLCG1		PPP1R1A		PSAP		POMT2		NAIP
	PSMC5		SERPINA1		AFF4		DLL1		RAB26
	SLC7A1		CFL1		RASSF5		FANCG		VANGL1
	TNFAIP8		DGKA		MYO18B		PORCN		ERBB4
	ABCB11		EEF1A1		NF2		SOX18		IL10RA
	ADCY3		IL2RA		SAT1		FOXO1		MSX2
	CCR3		MACF1		LRBA		SIK1		PCSK6
	HOXB9		NUAK1		TSR2		FXN		PEPD
	IER5L		PLXDC2		AURKA		MAN1B1		PSPH
	IL32		ABCB11		NSUN2		ZFPM2		CYP2D6
	KIF14		MOSMO		IGHV4-38-2		GYPB		TLR8
	LACTB2		TRPV6		PLEC		MRPL44		CACNB4
	RASGRP2		MRPS18B		DKK1		MIR24-1		GABRA6
	GAS1		TFE3		PKLR		MC2R		IFT122
	GDA		TNFRSF8		TARDBP		MIR33A		NDUFB9
	PFKFB4		TUBB3		CPB2		NOS1		GJB2
	RECK		XRCC3		MIR500A		RAB3GAP1		LRP1
	RPS19		CD4		XRCC6		SIGLEC5		AIMP2
	TPP1		GAB1		ITGA6		PON2		DPP6
	CDK14		ZFHX3		EZR		RPS6KB1		FLNC
	DNAJB2		CCR6		XRCC5		PECAM1		NDUFA6
	H2BC5		COX6A2		UGT1A1		CXCR2		PAFAH1B1
	PANX1		IL10RB		HNF1A		HNMT		SLC19A3
	PPID		EFNA1		MIR212		NHS		SMARCB1
	TINAGL1		SIPA1L2		TMEM231		PVALB		DNTT
	AHSG		PRL8A5		LY96		ORC6		ANKRD12
	BCLAF1		BUB1		TRAF2		MIRLET7I		ATP2A1
	DDB2		MIR23C		HBG2		DCN		KLKB1
	DEPTOR		MIR3654		DARS2		LFNG		CD247
	TM4SF1		UGT1A7		FCN3		AQP4		SMG1
	CSF3R		FYN		EGR2		DSPP		MCOLN1
	IFI47		RBP1		S100A12		SAA1		CXADR
	MKLN1		VIPR1		SPINK5		DPP4		HBA1
	NUMA1		EFNB1		DPYD		ATP4A		IQGAP1
	PARP12		MIR34A		BACH2		VDAC1		SLC51A
	PIMREG		YPEL2		ALOX5AP		NR1H2		WWOX
	NABP1		GIMAP5		ATR		SERPINF2		RPA1
	NOLC1		CRYBB3		XIST		SLC13A3		SCN4A
	SMOC1		H3C12		IGFBP5		TSHR		CYFIP2
	SYNE1		MIR342		PTGIS		HDAC2		ELANE
	GRN		FGR		LIPC		PER2		GABPA
	PYGL		ILK		NCOA3		DEPDC5		ORC1
	KIF16B		ATIC		EFEMP2		CCR3		SMN1
	MRTFB		EPHA1		RTN4		ADCY10		VAPB
	NUBP1		NFE2L3		NCF2		KCNA2		DDX5
	PLPP3		SSH3		CYP19A1		PPT1		GAD2
	CACYBP		VHL		AGPAT2		RPL35		CHRNA7
	DDX17		ARNTL		CD68		KNG1		CRHR2
	DLG1		FGFR3		IRS1		MIR197		DCX
	GINS2		TRAF4		RHOB		WNK1		MRAP
	GLIPR1		CYP17A1		VPS13A		USP9X		CAPN3
	ISYNA1		FTL		GP1BB		MT-TT		ORAI1
	KL		NAT2		PTGER4		MIR330		CALB2
	BCL6B		SELENBP1		IARS2		NSUN2		HTR2B
	KDM5B		SERPINE2		CYP2B6		MID1		PRODH
	POLR1B		AKR1C3		CD27		HMGA2		CDH3
	SRR		AZGP1		HLA-DQA2		FANCL		CSAD
	HSD17B7		RAF1		MIR134		AARS1		TGFBR3
	MTHFD2		SLC22A3		IFIT3		RUNX3		ANK3
	MDK		CTNND1		ADORA2B		YY1AP1		MIR145
	LYPD6		TCF7		CD2		TYMS		MIR146A
	AURKB		FRMD4A		AP3B1		CPT1A		NPC2
	HMGCS2		NEFL		TGM6		TNNI2		PSMB5
	PRC1		SCARA3		NCR3		RIN2		MLYCD
	KITL		ICAM2		TG		SMARCE1		PKD1
	LPGAT1		CD177		CRHR1		SETD5		PPIG
	SHANK3		GHR		TIMP3		PPP1R12A		TUBB3
	STXBP6		ATP5D		B9D1		CD5		PPM1D
	TLE4		MME		PCAT1		LGALS3		RPL6
	LYZ		MXD4		WIF1		THBS1		CHN1
	MECP2		PRICKLE1		PTCH2		MCM4		CRBN
	OLFML3		SYNM		HLA-DRB5		COA3		SETD2
	ACAN		RFC5		PIK3R2		MIR193B		BMPR2
	ASPM		H4C3		ID4		GNAI3		SMPD1
	CD9		CYP2R1		TNFRSF11A		ABCC9		MIR139
	EXOSC2		PCP4L1		STIM1		ANG		MIR148A
	PHIP		TNFRSF1B		GNAS-AS1		CLDN16		CD33
	PPP1R3C		CH25H		BCS1L		ARSH		DEFB4A
	RASGRP3		MDR50		GPSM2		TCN2		INVS
	REV1		SLC38A1		CPS1		ADA2		KITLG
	TNFSF12		IDH1		NKX2-5		MCCC1		UBE3B
	UBA7		NOG		CTSD		SLC35A3		PSMA1
	ADAM17		RUNX2		BECN1		SSR4		C1R
	APOC1		CREM		PRDX4		ARG1		CGB3
	CKS1B		DCBLD2		FABP3		FTL		NNMT
	CTTN		FAM13A		MATR3		ARSA		PTH1R
	MCAM		GSK3A		SAMD9		TNFRSF11B		GEMIN4
	SHMT1		MATN2		MIR154		POU6F2		MICB
	EIF1A		MIR26B		SEPSECS		SOD3		SURF1
	TBC1D2B		TMEM9B		GLUL		VAV1		MYBPC3
	BRAF		CRY2		LAMA1		BSG		PRSS8
	ACTC1		GABRA1		MST1		PIK3CG		PSMB1
	ALAS2		TRIB2		PTPN6		KDM5C		NAT9
	FSTL1		ORM1		ANXA1		TLR6		SLC35C1
	LMCD1		PRKD1		NAMPT		H4-16		DSP
	MSR1		SRPK3		CFHR2		MIR132		FAT1
	NCAPG		MMP8		XBP1		FOXO3		SMARCA4
	TNS1		CYP26C1		RHO		ALG8		CRKL
	ETV6		PSMB2		ERG		SLC20A2		IFT80
	FGF10		S1PR3		TFPI		TLR7		MIR30A
	ITSN1		GORASP1		IRAK1		S100A9		FKTN
	KANK1		MARCKSL1		RTN4R		VEGFC		KCNA2
	INSIG1		LIME1		NAA10		CISH		KCNJ12
	AGO2		ATP1B3		PXN		MARS1		EEF2K
	CYP2A5		B2M		MOG		GMNN		ATXN2
	FABP2		EDARADD		IGFBP7		EPHX1		KHSRP
	GLO1		HMGB2		ANKH		HSPB1		MIR23B
	TXNL1		SOX14		RFX5		CDT1		PNKD
	CEP128		CALCOCO2		SCT		ISG15		MIR342
	DUOX1		ANTXR1		H4C1		CD3D		PIK3CD
	FAM167A		GPC1		CHD7		SGCG		RNF220
	HYLS1		MLKL		CCNE1		IL3RA		GABRA1
	KRIT1		OXTR		KLRC1		MIR373		TPI1
	PORCN		DLL1		TPO		EPX		CRYAA
	PTGER4		FNDC3B		F2RL3		PI3		H4C8
	ACOT9		NDUFS4		PRSS2		IMMT		MAX
	CSF2RA		S100A6		CCL7		EIF2AK3		SYT7
	GLIPR2		LPO		RFXANK		MIRLET7G		VPS13A
	GPATCH4		MAPT		PEPD		SPEG		WDR6
	LTBP4		B4GALT1		CLEC4M		TACR1		LYVE1
	PRKCI		GLA		RPL11		NSMCE3		PNLIP
	TBK1		GSS		CORIN		GLUL		ADNP
	TMTC2		RAB3B		PLOD1		ABCB4		AQP2
	ACAT1		CENPF		LZTR1		TNFRSF10B		C3AR1
	CTSS		MAP3K5		CDK9		SDC1		CD59
	HADH		DPYD		TNFRSF4		OPTN		RYR2
	MTHFD1L		H2AC13		MRAP		STRA6		SIN3A
	PVR		NFIL3		H3-2		SERPINB2		SUCLA2
	RGS2		SNAI2		GRN		HEXB		TCIRG1
	GATA4		YWHAH		AHCY		SPINT2		SLC22A5
	NUSAP1		ADCY5		ECHS1		GYPC		TYR
	ACTG2		AP4M1		BLOC1S1		ALPP		FGF9
	BGN		CALM2		PDPK1		MIR27B		SLC27A1
	GCGR		IREB2		FLNB		FCGR1A		SLC4A1
	HIBADH		CHRNB2		MIR219A1		TICAM1		TPO
	KLF3		ETHE1		MIR184		CD59		ABCG5
	SNAP23		FZD1		ACVR1		FURIN		HABP2
	ATP6V1H		MADCAM1		SLC1A2		WASHC4		SKP1
	LRR1		VSNL1		COG2		CLEC4M		TSC2
	NAPB		ZNF224		COX5A		HLA-G		MIRLET7I
	NDP		CCDC102A		CDH5		ATP2B3		MIR26B
	SNTA1		SPNS1		ALDH7A1		TKT		MIR423
	TSEN15		TMSB4X		TJP1		COG1		KHDRBS1
	SLC27A2		CACNA1A		BSG		IL1RAPL2		LRBA
	NR1H4		GRIN2A		HTR1A		SLC12A6		SOX5
	LAMB3		EZR		AGO2		PGF		KIF3A
	TEK		XPO1		KCNJ5		BSND		MASP2
	AGPAT3		CLDN11		TPH1		ALG11		NF1
	CABLES1		CRACR2B		CTC1		TPMT		ANG
	DGAT2		ELAVL1		AMBP		FKBP10		NOTCH2
	FANCG		PPP1CB		EPAS1		PNKD		SLC6A8
	GALNT1		SMAD6		NDUFS4		H4C1		CIITA
	PTGER1		SREBF2		SLC52A3		SOX4		PITX2
	IL1RAP		HNF4A		SMARCC2		HOTAIR		PLOD1
	TALDO1		DGCR6		COL5A2		CD33		SLC17A5
	CHL1		EIF4B		PLA2G4A		FANCE		MIR100
	DCN		GCH1		STMN1		NUP188		PC
	MIR27B		GST-4		COL11A1		ORC4		GAN
	CCNC		NCOA2		MT-ND6		DBH		TRIT1
	EPB41L5		ANGPTL7		KLK3		CYP2E1		KCTD17
	PLXDC2		SPDL1		PRDX5		CASP9		MRPL36
	PSMC6		TMEM182		CARD11		HAVCR2		SMARCC2
	UCHL1		PDE6B		HBEGF		TSPO		ACP1
	LAMA3		RRAGB		KCNQ1		H4C13		REV3L
	PTGER3		ST14		MALT1		SH2D3A		TOR1A
	SORT1		TNFAIP8L3		SPRY4-IT1		NPAP1		TREM2
	TXNRD2		C1QBP		USP7		H4C9		BAMBI
	CDC6		CDKN2D		PTGDR2		H4C8		KCND3
	SELENBP1		KCNJ2		PES1		H4C15		SLC25A15
	AGTR2		KLF11		NDUFA5		GNB3		SMC3
	AMD1		VAT1		SERPINA6		BIN1		AFF2
	ATP1A2		MAP3K14		PCSK9		SMARCC2		CC2D1A
	BBS4		PTGIS		DBH		PGR		CTDP1
	BLNK		SPRY1		PAPPA		WDTC1		DOK7
	CD4		VGF		PSMD5		CSNK2A1		METTL23
	CXCR3		CCR2		ACAN		TGFA		WARS1
	DPYSL2		ENPP2		BDKRB2		MPC1		COQ3
	IFNGR1		SYN1		SEPTIN9		DHH		PAPSS2
	MRPS18B		NBN		DSG1		TUBB4A		ABCB4
	MTMR4		CAD		ABCC9		ATP2A1		MUC16
	NAA15		FGFR1		GLE1		AGER		SCRIB
	NCL		SLC6A4		HMGCL		EPAS1		PPAN
	NUDT1		DLK1		IGFBP1		ABCA4		WFS1
	OSM		EDEM1		PRNP		FST		TNNI3
	REG3G		MTMR9		RFXAP		FTO		CNR2
	TFR2		N4BP3		POGZ		ARHGAP31		CACNA1C
	ZFHX3		P4HA2		MIR375		TNFSF4		COX7B
	LIPC		DLK2		FBL		SOCS3		KRT16
	CXCL11		EDC3		DNAI1		TG		MGAT2
	GSTM5		NFKBIE		TRAF1		CYP1B1		PIK3CB
	NPC1		ACVR1B		RASGRP1		IL6R		PSMA7
	POLE2		FCER2		IL1RAPL2		BTD		STX1A
	GAD1		NEUROG1		TIRAP		DEFB4A		CYP2C19
	ARL4D		RRBP1		ERCC6L2		EIF4E		FCER2
	LBR		HOPX		SCN8A		RAP1A		COG7
	LYZ2		IRF8		HADHB		MIR149		DDX1
	NEBL		KLF9		PIK3R3		KBTBD13		EOMES
	OSBPL1A		MIR20A		H4C8		PES1		GTF2IRD1
	PIK3C2A		NAP1L3		RPSA		HNF1A		HLA-A
	PXDN		TNFA		COL11A2		MIR32		HYAL1
	VIPR1		HPCAL1		BAALC		PKLR		NAV1
	CYP2B6		OXCT1		FCN2		MIR28		DRD1
	H2-T23		PFN1		BLOC1S6		TRAK1		MPL
	LEFTY2		CLCA4A		NANOG		MIR192		BBS1
	EIF2A		CEBPA		SCGB3A2		PDGFB		CHD8
	FER		HMGCS1		SCARB1		CYP1A2		C7
	MYBL2		LMO7		MAP2K4		RAB7A		CTSE
	SLC25A34		PTAFR		MAP2		RHOBTB2		NDUFA2
	TNFRSF19		CA12		GNB3		PDE4A		NDUFV2
	ADCY6		GPR107		IL17RA		CNTN1		NRXN3
	ARHGAP24		LINC00652		MUC6		FLT4		SIRT2
	CXCR1		PLEC		NCR1		ABCG2		SLC25A13
	H2BC21		KIT		H4C3		CCR7		GRIA2
	NFE2L3		LIMD1		ALPP		EIF4EBP1		CD3D
	PANK1		PIKFYVE		DCHS1		DISC1		COX6B1
	RDH11		SRSF5		HRH1		GEMIN2		CRLF2
	SEMA3B		DUSP2		EPHB4		LAMP1		SERPING1
	UBE2D3		NRROS		TFF1		FGF1		TBX6
	ABCD3		PLK2		GCH1		IDO1		UBC
	ADH1		VLDLR		PEBP1		MYO18B		KRT4
	APOD		GTF2H3		FES		CHIT1		PRRX1
	CPE		PRL3A1		ARSB		PIP5K1C		RPS24
	NDUFS1		ESD		KLRD1		MIR125B1		ATR
	PPARGC1B		GBP1		KLF4		FOLR1		GLRB
	RHOC		MEIS3		LRP1		VSX1		KDM5C
	IRF7		NUP43		FUS		MIAT		SSH1
	CTSF		WFDC2		CEACAM1		HSPA5		IFNGR2
	MAP3K2		CXCL9		FABP4		H4C11		DDX39B
	NLRP12		H2-L		FADD		ACVR2B		SH2B3
	PCMTD2		NPY1R		KIR2DL3		TBX6		NSF
	REEP3		MIR30C1		PTGER3		NCR3		PDP1
	STMN1		ASL		ODC1		MIR455		PRPS1
	PNPLA2		HTR7		CXCL11		LAMA1		TRPV2
	RBL2		CLMN		SERPINI1		CHMP2B		HP1BP3
	DBT		GAD2		MT-ND3		FBL		IFNAR1
	ETFDH		IGFBP1A		CCN1		CRHR1		TIMM8A
	ICAM2		KRT23		MTHFD1		ECE1		AAR2
	NUP210		FGA		ARID5B		SAMD9		GTF2I
	RBMS1		IL21		ATG7		XK		STXBP1
	RPL17		RAD23B		INPPL1		RPS27A		TNFRSF8
	TNFAIP8L2		COX5A		NFKBIL1		KCNQ3		INHA
	CREM		HCK		IL37		DEFB1		MIR122
	CTSH		RBM7		RREB1		FGFR4		MIR34C
	EPHA2		GART		KCNB1		PRKCSH		NEXN
	HPGD		CYP19A1		TSPO		PTH1R		SLC4A2
	MALAT1		HS6ST3		CLDN5		AQP1		ADAMTSL1
	MAPK10		PPP2R5B		GLB1		ABCC6		CLTRN
	SMOX		SLC16A1		SLC19A1		MIR26A1		MYH8
	BMP1		SLC7A7		LTA4H		MALAT1		UPK1A
	CTNNAL1		ADCK5		CYP26A1		SON		ACER3
	PRICKLE1		BCL10		ADD1		ALG12		SIGMAR1
	RAB27B		HDAC4		WDR35		LRRK2		PON3
	RFC5		HILPDA		SAMHD1		CBS		DYSF
	RNF19B		PRNP		MYPN		MIR181B1		TRA2B
	SESN3		PYCARD		FTL		GLRX5		LPP
	SKAP2		VTN		RBP1		PLAGL1		SDCBP
	SLK		ANK3		WIPF1		UNC93B1		SLC5A5
	COMMD10		HLA-DQA1		TBX6		AGK		SYT1
	MBTPS1		HSDL2		KIF1B		IHH		KRT6B
	MIR210		RAP1GAP		AIP		C5AR1		MIR144
	MSRB1		CORO1A		PVALB		MIR193A		COL9A3
	NOP16		APCS		NR3C2		THRB		SH3TC2
	PRLR		BASP1		MT-ND4L		HNRNPH2		CCS
	TSPO		CADM2		TGM1		MIR574		CA1
	CHAT		SPSB2		GRIN1		M6PR		KCNJ11
	ITGB4		PPM1D		SUOX		CDH5		MIR214
	RETN		PSMC5		ACADS		IFT20		CABIN1
	GLS		ASB7		MIR100		FGD4		SLC4A8
	ADAMTS9		ELMOD3		COX10		ADORA1		TPMT
	DNAJA4		MAPK13		H4C9		IDH3A		EIF2B5
	DNAJC12		NR2F1		SPPL2C		AGO2		ATP1A3
	IRF3		RHOB		SUFU		PCCA		F8
	IVL		ATP5G1		SSTR2		CLCF1		LAMA2
	LRIG1		BBOX1		HELLPAR		MASP2		TCN2
	NEU1		RIDA		H4C2		ENO2		SIGIRR
	NFE2L1		AGRN		DAXX		H4C3		UCN
	QSOX1		NDUFAF2		NARS1		TPH2		ANKRD26
	CANX		RAMP1		C3AR1		SPTA1		CHRD
	EFEMP1		SLC5A3		DNAH8		DYNC1H1		HGS
	AGTRAP		CD68		H4C15		HRH2		HYAL2
	DERL1		GPRC5A		COQ7		STAT6		KRT6A
	EDARADD		SLC38A7		HLA-DRA		SLAMF1		PCNT
	HC		TOP2B		SOX4		GCDH		PDSS2
	OVAL		AK1		TFAP2A		CYBA		SLC35A1
	PAN2		CDKN2A		PDE4B		MMAB		BOLA3
	USP13		FXR2		UQCRFS1		NPTX2		SOX18
	ACSL5		HIGD1A		CYSLTR1		CASQ2		MSX1
	PODXL		KCNQ1		PRDX3		SI		B4GALT1
	ASPA		PTOV1		MFN2		ATXN2		KRT14
	DBF4		ATP2B4		CFHR1		MGAT2		LPO
	NOG		NKAIN4		MRE11		HOXA1		SYNJ2
	OGN		FMR1		SREBF1		F9		CCL27
	SLC38A1		IAH1		RPGR		TLR10		TACR3
	TOMM20		MMP28		PLA2G10		LPA		CPT1C
	MGP		NRXN1		LMOD3		ADAM17		IL18RAP
	PGD		IFI30		H4C13		SLCO1B1		TRIM8
	DPYD		MFSD10		ATF6		TEK		TRIP4
	COX4I1		RNASE6		IFNL3		H4C2		ZMPSTE24
	HAS2		RPP25L		NR1H4		MAP2K7		GJB6
	IL13RA1		TBXAS1		MED13L		H4C14		ABCC8
	RAD51AP1		ARRB1		SMO		UCP1		MBL2
	SLCO3A1		KCNN4		FHL2		EIF4A3		HAVCR2
	C15ORF48		PGR		PGR		FLII		PTPMT1
	CCKAR		RECK		STXBP1		CYP51A1		CHRM3
	MFSD4A		MHC1ZBA		MIR325		H4C12		IDE
	NNAT		MRPL52		MLLT1		IL11		SGCD
	RPS4X		PMEL		NFU1		GPC1		ADCY10
	STARD5		SULF2A		TICAM1		H4C6		ATP13A2
	LTF		SKIV2L2		ALDH18A1		H4C4		ATP2C1
	NFIA		GPX-6		PNKP		H4C5		MIR338
	MIR126		CFI		KIAA0586		CANT1		IVD
	CMPK2		FOXG1B		PSAT1		SLC1A3		MIR708
	DHRS9		GRID1		MIR181B1		HYAL2		AVP
	DLL1		LGMN		TNC		KDM5A		CRHR1
	EIF2S2		MFGE8		NEK1		KLRC1		TSHR
	FILIP1L		NR1H3		IL13RA2		SEPTIN9		GPC3
	FZD4		THRSP		TPSAB1		CTSL		MIR221
	IP6K2		PSAP		CTTN		KRT7		CHRNA1
	RPA2		SLCO4A1		MIR497		CD69		CD19
	TOB1		ANKRD37		HPS1		PROCR		CD5
	IL15		CCL22		NRXN1		IFNAR1		TRRAP
	PGAM1		VWA1		CEACAM7		TOP1		GABBR1
	SLC16A3		ADGRG1		POT1		MED25		KCNA1
	TXN1		CLDN7		IL18BP		ALDH2		MIR200A
	GJB3		CYHR1		F2RL1		RNF216		ALMS1
	MIR222		FOXP3		PROS1		AURKB		HCRT
	MRPL33		KIF20B		LRRK2		CACNA1H		KRT1
	NDC1		NOLC1		DNM1L		RPL27		PRKD2
	RIN1		RABGGTA		ADCY5		TJP1		CLN6
	RREB1		SPON1		CA9		ACADL		NDUFS6
	SCAF11		UCK1		CGA		CLCN2		S100A12
	SOX13		KLF6		CETP		FOXP2		ABCC9
	ENO2		LBH		JUP		CD2		H2AC18
	CHI3L1		SCMH1		CD52		GMPPA		MC2R
	DKC1		USP46		LAMC1		NAMPT		SYNGAP1
	FAM83D		HPRT1		CRYAA		MIR154		ZIC3
	GLA		PEAR1		PABPN1		MLN		SNRPD3
	GPX7		SYNE1		PUF60		SLC6A9		MIR200B
	PLCE1		EGLN1		FURIN		CHGB		CDX2
	PPP1CA		IRF9		SYNE1		PYY		FCGR2A
	RAB3B		KRT19		SRF		ALAS2		B9D1
	HNRNPA2B1		PNPLA3		NCF4		MESP2		DCAF8
	MGST3		GOLGA3		DSC2		ADGRG1		IFT88
	NEK2		TEX261		KMT2B		MMP3		MCEE
	PTPN11		GLIPR1		H4C11		B4GALT1		PES1
	RND1		MRPL54		RELB		PYCR1		PRDX4
	SLC9A3R1		PTGR1		H4C6		MT-TL2		TLR10
	TAP1		ADCK2		AP4M1		TUBB1		ADCYAP1
	NR0B2		FAT1		PLP1		MIR212		LGALS7
	FAT3		IL7		AQP2		LYZ		NKX2-1
	FCHSD2		PRRT1		TMPO		PSMA7		ZIC2
	KPNA3		SNAPC5		FIG4		MAOB		DPAGT1
	TTF2		CES1		INVS		AIMP2		ERCC6
	TXNDC16		ADD3		THRA		CAMP		MTM1
	CARHSP1		AURKB		GALC		TEF		MTMR6
	FZD1		IGFBP5		ELP2		SLC25A3		KNL1
	GYS2		SERTAD3		MBD5		KRT5		VKORC1
	NXPH1		EPHA4		WNT3		PAFAH1B1		NEFH
	RABGAP1L		FLCN		CD1A		SOCS1		SLC25A11
	TMSB4X		LZTS2		CD47		RELA		SPG7
	YWHAH		PIK3R3		TPI1		BIRC5		CLCN7
	SYT8		PRELID3B		IFT172		DNAH17		UNC93B1
	AQP9		RPL13		DNAI2		NCL		CFI
	CCNA1		SRC		IDUA		GAL		PDXK
	FEN1		TENM1		TYROBP		LIPI		HTR1A
	GSTT2		LY6K		AUTS2		GCK		BTLA
	HPX		TM7SF2		PCGF2		PSEN2		MIR200C
	PML		MECP2		ALDH1A1		PDE4B		TPH1
	PKLR		MYBL1		NOD1		NTF3		GALNS
	PTTG1		POLD1		XPC		DOCK6		PRTN3
	ATP6V1A		OPRD1		FKBP5		LIMK1		SDHD
	CLDN11		TMEM237B		FAH		KRT19		EFS
	CYP2S1		TSPAN13B		PIK3CB		P3H2		HAX1
	EIF3A		NOL9		ATAD1		PLEK		NAA50
	ELAVL1		SLC7A5		STK4		MEOX1		SNU13
	FAM43A		ZFP36L2		BCL11B		GCH1		GLI2
	IL2RB		MIR761		CDC45		COL6A3		CACNA1B
	ITGAX		DIRAS1		BOLA3		RIPPLY2		NR2C2
	PARP14		EST-6		PDPN		CNTLN		CREB3L1
	PFKL		FAM189B		SLC13A3		COA6		GUCY2C
	PIK3CG		PRL		FBN2		DPM3		NDUFA8
	PRKCQ		SOX9		NSMCE2		LRP8		REG3A
	XPO1		VSX1		C19orf12		TENM3		SETX
	DDAH1		CHST7		CYP27B1		CTDP1		GAST
	HSD17B3		MACC1		SLC12A6		CITED2		WIPI1
	CYP3A11		MRPL15		CHGB		GLRA1		MIR30B
	DHCR24		NCSTN		CCL19		SOX5		IL36G
	FGG		PI16		NCF1		SPARC		ATPAF2
	CES2C		IL11A		DNAAF2		MSTN		MROH7
	COL17A1		NKG7		SLC20A2		LOC101927055		SDHAF2
	DKK2		NR4A2		ACAD9		ARHGDIA		AARS1
	LAD1		SCEL		ADAR		AMPH		SLC25A24
	LZTFL1		SNAPC3		ARSA		PVR		ASAH2
	MECR		ETV5		IL10RB		CHN1		PSMD5
	SSBP3		NAMPT1		WWOX		MGAM		NDUFC2
	WDR4		PRPF18		KRT10		SUCLG2		RBFOX3
	ACTN1		RT1-S2		ETFA		CD163		BLZF1
	CIDEC		BACH1		NAA50		CD247		CTCF
	STC1		DRAP1		CTNNA1		NES		GHRH
	CENPU		LMCD1		SULT2B1		MIR542		SPI1
	PTGIS		MFF		OSM		LGALS4		SLC12A1
	SDHB		PRL4A1		AQP5		BPI		GBA
	TPM2		RGS7BPB		ADAM33		MAP1B		ST3GAL3
	MIR25		ANXA6		RHOBTB2		LEPQTL1		TCOF1
	MIRLET7E		ERP29		COX15		CRYAB		PTPRU
	SLC1A2		GPX-5		LCAT		CABIN1		CRAT
	SERPINF1		KLHL24B		PERP		PRRT2		MIR30C1
	TTK		MLXIPL		DDX1		SULT1A3		CHST3
	ADIPOR1		NSFB		APTX		CD68		MIR186
	APBB1IP		OPA1		MSN		CCL26		SMN2
	ATP6V0B		PLD1B		SERPINB3		CRAT		MUC6
	BRD3		SFRP2		MEF2C		ADCY5		MIR154
	CCDC68		SPECC1LB		SHBG		GAD2		FOLR1
	COL10A1		TMPRSS13A		HTR1B		CYP7A1		FPR1
	DIXDC1		TXLNBB		H4C12		CFP		LGALS4
	EIF4G3		FSTL1		TRPV3		IL22		SLC2A6
	EZH1		LOXL1		CDC6		GSTT1		GABRB3
	HACD3		MAP2K4		THBS4		CEL		TUBB
	PNPT1		MIR10A		ALOX15		GABRA1		MIR331
	SEMA4G		MRPS12		KAT6B		MIR99A		RFK
	TANC1		ANXA5		H4C4		LAMC2		CUL1
	ARPC1B		CDH16		H4C14		LAMB1		MMAB
	HNRNPA3		P4HA1		LTB4R		GPR35		IL22
	KDM3A		POU4F2		GAD1		NFKBIL1		POLG2
	METRNL		DGKB		PON2		MIR708		SULT1A3
	NID2		INSR		STOX1		RPA1		TAOK3
	P4HA2		OGA		DEFB1		NIPAL4		MPC1
	PYGB		PTPN7		TTC37		TGM2		TRH
	VGF		TMOD4		LAMP2		SLC6A8		CA4
	P2RX7		CALR		H4C5		KYNU		AP2M1
	PSAT1		CLDN8		CANX		P3H1		NDUFB3
	ANP32E		POLA1		RAG2		OGA		NDUFS3
	OXCT1		RETSAT		DCLRE1C		FBXW7		ELMO1
	SYNE2		RNF11		PITX2		GPC6		NPHP3
	CAR3		MICALL2		GJC2		CEBPB		ADAT3
	INHBB		IFI204		B4GALT7		OPRD1		IL22RA2
	MGST2		NMD3		SI		TULP3		PROC
	SLC31A1		ABCB7		MMADHC		POGLUT1		NPPC
	CHRNB1		CSTB		AGRN		H2AX		SDHC
	CPPED1		ABHD17B		REG3A		ENO1		ADH1B
	HLA-DMA		GSTA2		UTS2		CLU		CAV3
	MEGF6		OSBPL7		FNIP1		CCL22		GABRA5
	VAV1		H4-16		MIR133A1		TREM1		GYPC
	GPX5		ADIPOR2		SEMA3A		FOXM1		MIR22
	MIR98		DPF1		JMJD1C		PPIG		ADCYAP1R1
	CBX5		HGS		FYN		FBP1		ENGASE
	CELF2		RBM20		CCKBR		PEPD		TRPM1
	EIF4A2		SMAD1		NAB2		DMBT1		GATA1
	ETFA		IL1R1		VCP		JRK		ASIC1
	LXN		RAC2		ATG5		CRBN		HLA-DQB1
	PRNP		ACTR1A		GABRG2		RPS6		CNKSR2
	ERMP1		BGN		MYOG		PSMA6		MIR140
	FNBP1L		SLC22A8		PYY		IGFBP1		ALDOB
	MRC2		CRY1		LAMB1		JUP		DNM1
	PARPBP		GLB1		TSPAN7		TMEM127		HTR4
	CLSTN1		NOS1AP		FLII		SLC1A2		MMUT
	FLRT3		HOXA9		TNNT1		GM2A		NTF3
	GDPD1		LAMA5		MIR494		TBCD		PCCA
	ITGA6		TALDO1		GPX3		LIPC		SERPINC1
	KAT14		COTL1		SLC7A7		TCF20		MIR26A1
	KPNA2		DDX56		SIK1		H1-4		FGF23
	MSH2		GXYLT2		GPX2		AGA		RAD21
	SETD7		MT1F		RAB7A		PLCG1		SNRPN
	ZEB1		PTPRD		XPO1		CCL7		LPA
	BSG		TICAM2		HLA-DOA		ITGA4		MIR125B1
	CRIP1		CCNJ		MYOM2		SHC1		MIR223
	DEK		UNC5B		ALDH5A1		MAG		MIR532
	GBP1		AKR1B3		CYP27A1		PSPH		WRNIP1
	PRKCE		IL24		HJV		PLS3		COX15
	STOM		NOL3		CES1		PDE8B		SCN8A
	TYMS		EVA1B		NPHS1		RPL6		ABCA3
	CCNF		FANCD2		BTD		DCAF8		HAO1
	DHRS3		PDLIM1		SNAI2		NGFR		LTBP3
	GRIA1		TASOR		MAP3K7		DRD5		COL11A1
	STAT5A		CACNB1		MIR135B		MIR30C1		CTSA
	APOO		GFRA1		CHRM1		ADCYAP1		TNNT1
	DCTN5		NPTXR		ITIH4		SACM1L		FMOD
	MAP2K2		NUCB2		SOX17		TIMP2		HTR2C
	PGGHG		PC		GJA5		EPPIN		GP1BA
	RHOB		PTGER3		MRTFA		EBF3		OPRM1
	TTR		SYT4		PIN1		AQP5		SDHAF1
	ARNTL2		PPP1R12A		SUZ12		UGT1A8		OFD1
	ASL		GABRB3		UFD1		GTF2I		MTMR3
	CBX1		SORT1		SGK1		NR1I3		GLI3
	CLMN		XRCC5		DDC		TIA1		NDUFB6
	ECM1		ANKRD50		GPR35		ATXN10		SCN1B
	FGL2		ANO9A		VRK1		EIF6		ABL1
	IMPA2		CLIC4		ZEB1		NR2F2		FURIN
	LYAR		DMRT1		PARK7		AK7		MIA2
	PRKX		FLVCR2B		MIR191		CHGA		PLA2G10
	PRMT3		FOXA2		SLC22A5		TFEB		GGA3
	PTPN6		PF4		MIR101-1		MIR92A1		RNF216
	RAP1A		SEMA3D		AIMP2		DKK1		ITLN1
	SIPA1L1		TPD52L1		AXIN2		GGCX		PARS2
	TMEM14A		CTPS1		NNMT		TMPRSS2		TOP1
	AK4		LAMA3		MT-ND5		BACE1		USP9X
	BMP7		PPP1R16B		SOX11		PRIMPOL		CPOX
	NDC80		ADGRF1		GAP43		MUC4		MESP2
	NES		NANOG		RICTOR		GTF2IRD1		SULT2B1
	EPS8		SCML1		GPR101		PPIB		SUOX
	HDAC5		PLSCR2		FCER2		MED12		RNF168
	PLCG2		CLDN3		CRLF1		DDX1		OXT
	SCD2		GLP1R		COL9A3		UGT1A6		BAP1
	PRL		NDUFAF1		ATF4		PRICKLE4		DHODH
	ATP6V1C1		TBC1D2B		CFHR3		UTP4		OPRK1
	CLCN5		ZFP36L1		MFAP5		LY96		RPS20
	LIMK2		NCL		CD1D		KIR2DL3		AP3B2
	MUTYH		ROCK1		HPSE		MEIS1		GABRG2
	PRXL2A		TGIF1		MAVS		ENTPD7		H4C14
	SYBU		WASF3		TIA1		GNLY		HDAC9
[truncated: 26,080 more rows]
