# Supplementary material for: Qingfei Litan Decoction Against Acute Lung Injury/Acute Respiratory Distress Syndrome: The Potential Roles of Anti-Inflammatory and Anti-Oxidative Effects
Source: Front Pharmacol. 2022 May 23;13:857502. doi: 10.3389/fphar.2022.857502 (PMC9168533; doi:10.3389/fphar.2022.857502)
Supplement: Supplementary file 2 [file Table3.xlsx]

## Sheet: Sheet1
potential overlapping targets between QFLT and ALI/ARDS.
ABCB1
ABCC1
ABCG2
ABL1
ACHE
ACVR1
ADA
ADAM17
ADAMTS4
ADCY5
ADH1C
ADORA1
ADORA2A
ADORA2B
ADORA3
ADRA1A
ADRA2A
ADRB1
ADRB2
AGTR1
AKR1A1
AKR1C2
AKT1
AKT2
AKT3
ALB
ALDH2
ALK
ALOX12
ALOX5
ANXA5
APEX1
APOH
APP
AR
ARG1
AURKB
BACE1
BCHE
BCL2
BCL2L1
BECN1
BMP1
BRAF
C3
CA1
CA2
CA4
CAPN1
CASP3
CASP8
CASP9
CASR
CAV3
CCKBR
CCL2
CCR3
CCR5
CCR7
CD36
CD38
CDK4
CDX2
CES1
CFTR
CHEK1
CHRM1
CHRM2
CHRM3
CHRNA7
CMA1
CNR1
CNR2
COX4I1
COX5A
COX6B1
COX7B
COX8A
CPT1A
CPT2
CSNK2A1
CTSD
CTSK
CTSL
CXCR1
CYP17A1
CYP19A1
CYP1A1
CYP1A2
CYP1B1
CYP2C19
CYP2C9
CYP3A4
DHFR
DHODH
DNM1
DPP4
DRD1
DRD2
DRD4
DRD5
ECE1
EDNRA
EGFR
ELANE
EP300
EPHX2
ERCC5
ESR1
ESR2
F12
F2
F3
FAAH
FABP4
FABP6
FADS1
FEN1
FGF1
FGF2
FGFR1
FLT1
FLT3
FOS
FOXP3
FUCA1
FYN
G6PD
GAA
GAPDH
GATA1
GBA
GC
GCK
GLA
GLB1
GLI2
GLP1R
GNRHR
GPR35
GRB2
GRM5
GSK3B
GUSB
HDAC2
HDAC4
HDAC8
HDAC9
HEXA
HEXB
HMGB1
HMOX1
HNF4A
HRAS
HRH1
HSP90AA1
HSP90AB1
HSPA5
HSPA8
HTR1A
HTR2A
HTR2C
IGF1R
IKBKB
IL13
IL17A
IL2
IL5
INSR
ITGAL
ITGAV
JAK3
JUN
KCNH2
KDM4C
KDR
KIF11
KIT
KLK1
LGALS3
LIPC
LRP2
LTB4R
MAN2B1
MAOA
MAOB
MAP2K7
MAPK1
MAPK14
MAPK3
MAPK8
MAPT
MCL1
MDM2
MET
MGAM
MIF
MME
MMP1
MMP13
MMP14
MMP2
MMP3
MMP8
MMP9
MPL
MPO
MTOR
MYC
MYLK
NFKB1
NOS2
NOX1
NR1H4
NR1I2
NR3C1
NTRK1
NTRK2
ODC1
OGA
OPRD1
OPRK1
OPRL1
OPRM1
PARP1
PDE4A
PDE4B
PDE4D
PDE5A
PDGFRA
PDGFRB
PDPK1
PGF
PIK3CA
PIK3CB
PIK3CD
PIK3CG
PKM
PLA2G10
PLA2G1B
PLA2G2A
PLA2G4A
PLAU
PLG
PON1
PON2
PPARA
PPARG
PPP2CA
PREP
PRKCA
PRKCB
PRKG1
PRL
PTGDR
PTGER3
PTGER4
PTGS1
PTGS2
PTK2
PTPN1
PTPN11
PTPN6
PYGM
RAF1
RELA
REN
RET
ROCK1
ROCK2
RORA
RPS6KA1
RPS6KB1
S1PR3
SCARB1
SELE
SELL
SERPINE1
SGK1
SHBG
SI
SIGMAR1
SIRT1
SLC10A2
SLC18A3
SLC1A2
SLC22A6
SLC6A2
SLC6A4
SLCO1B1
SMAD2
SNCA
SOAT1
SPHK1
SRC
SRD5A1
STAR
STAT1
STAT6
SYK
TACR2
TACR3
TERT
TGFBR1
TGM2
TLR2
TLR4
TLR9
TNF
TNFRSF10B
TNFSF11
TOP1
TP53
TRPM8
TRPV1
TTR
TUBB1
TYMS
TYR
UGCG
UGT1A1
UGT1A7
UGT1A9
VCP
VEGFA
VKORC1
XDH
YWHAG
