# Supplementary material for: Qingfei Litan Decoction Against Acute Lung Injury/Acute Respiratory Distress Syndrome: The Potential Roles of Anti-Inflammatory and Anti-Oxidative Effects
Source: Front Pharmacol. 2022 May 23;13:857502. doi: 10.3389/fphar.2022.857502 (PMC9168533; doi:10.3389/fphar.2022.857502)
Supplement: Supplementary file 3 [file Table4.xlsx]

## Sheet: Sheet1
SUID	AverageShortestPathLength	BetweennessCentrality	ClosenessCentrality	ClusteringCoefficient	Degree	degree.layout	Eccentricity	IsSingleNode	name	NeighborhoodConnectivity	NumberOfDirectedEdges	NumberOfUndirectedEdges	PartnerOfMultiEdgedNodePairs	Radiality	selected	SelfLoops	shared name	Stress	TopologicalCoefficient
425	2.5	0.109711	0.4	0	75	75	4	FALSE	Liquiritigenin	10.2133	75	0	0	0.75	FALSE	0	Liquiritigenin	1516686	0.230333
427	2.50538	0.0479522	0.399142	0	73	73	5	FALSE	Acacetin	13.6301	73	0	0	0.749104	FALSE	0	Acacetin	869494	0.300718
429	2.52151	0.0446709	0.396588	0	71	71	4	FALSE	Wogonin	13.2535	71	0	0	0.746416	FALSE	0	Wogonin	833386	0.306338
444	2.51613	0.056074	0.397436	0	71	71	5	FALSE	Baicalein	12.7746	71	0	0	0.747312	FALSE	0	Baicalein	862732	0.280349
442	2.51613	0.0370405	0.397436	0	69	69	4	FALSE	Casticin	14.0435	69	0	0	0.747312	FALSE	0	Casticin	746458	0.303337
435	2.52151	0.032086	0.396588	0	68	68	4	FALSE	Isorhamnetin	14.2353	68	0	0	0.746416	FALSE	0	Isorhamnetin	728096	0.307798
441	2.53226	0.0373723	0.394904	0	68	68	5	FALSE	Chrysin	13.25	68	0	0	0.744624	FALSE	0	Chrysin	718574	0.291667
411	2.55914	0.123866	0.390756	0	67	67	5	FALSE	Glyasperin C	6	67	0	0	0.740143	FALSE	0	Glyasperin C	1258678	0.128205
439	2.54301	0.0246821	0.393235	0	67	67	4	FALSE	Diosmetin	14.8657	67	0	0	0.742832	FALSE	0	Diosmetin	698158	0.346642
430	2.54839	0.0210644	0.392405	0	66	66	4	FALSE	Tricin	14.6818	66	0	0	0.741935	FALSE	0	Tricin	650072	0.342045
431	2.53226	0.0200446	0.394904	0	66	66	4	FALSE	Rhamnazin	14.8939	66	0	0	0.744624	FALSE	0	Rhamnazin	668840	0.323115
420	2.54839	0.0906696	0.392405	0	65	65	5	FALSE	Glycycoumarin	9.16923	65	0	0	0.741935	FALSE	0	Glycycoumarin	1257380	0.194505
440	2.56452	0.019348	0.389937	0	63	63	4	FALSE	Cirsimaritin	14.873	63	0	0	0.739247	FALSE	0	Cirsimaritin	604580	0.346825
398	2.59677	0.117303	0.385093	0	62	62	5	FALSE	Tianshic Acid	6.06452	62	0	0	0.733871	FALSE	0	Tianshic Acid	1215020	0.126613
432	2.56989	0.0170336	0.389121	0	61	61	5	FALSE	Norwogonin	14.459	61	0	0	0.738351	FALSE	0	Norwogonin	498856	0.320453
433	2.55914	0.0317498	0.390756	0	61	61	4	FALSE	Luteolin	14.2459	61	0	0	0.740143	FALSE	0	Luteolin	633340	0.308044
404	2.59677	0.103267	0.385093	0	59	59	5	FALSE	Glyasperin F	6.32203	59	0	0	0.733871	FALSE	0	Glyasperin F	915180	0.136462
436	2.60753	0.072697	0.383505	0	57	57	5	FALSE	Isoliquiritigenin	8.98246	57	0	0	0.732079	FALSE	0	Isoliquiritigenin	990306	0.199561
434	2.58602	0.0140959	0.386694	0	56	56	4	FALSE	Kaempferide	15.5536	56	0	0	0.735663	FALSE	0	Kaempferide	489768	0.338455
423	2.61828	0.0448374	0.38193	0	52	52	4	FALSE	Sigmoidin B	10.2885	52	0	0	0.730287	FALSE	0	Sigmoidin B	745414	0.226548
437	2.63978	0.0799068	0.378819	0	50	50	5	FALSE	Formononetin	10.9	50	0	0	0.726703	FALSE	0	Formononetin	922552	0.241463
399	2.69355	0.0555436	0.371257	0	46	46	5	FALSE	Pinellic Acid	6.56522	46	0	0	0.717742	FALSE	0	Pinellic Acid	700736	0.146453
392	2.77957	0.0664951	0.359768	0	40	40	5	FALSE	Peiminine	6.05	40	0	0	0.703405	FALSE	0	Peiminine	844130	0.162903
383	2.84946	0.0340044	0.350943	0	31	31	5	FALSE	Isopeimine	4.93548	31	0	0	0.691756	FALSE	0	Isopeimine	378422	0.135706
382	2.85484	0.028628	0.350282	0	30	30	5	FALSE	Peimine	5.06667	30	0	0	0.69086	FALSE	0	Peimine	354738	0.14023
406	2.78495	0.05162	0.359073	0	28	28	5	FALSE	Prunasin	7.21429	28	0	0	0.702509	FALSE	0	Prunasin	330730	0.172619
358	2.52419	0.0226507	0.396166	0	25	25	4	FALSE	CA2	47.8	25	0	0	0.745968	FALSE	0	CA2	370782	0.206167
397	2.66398	0.0182261	0.375378	0	24	24	4	FALSE	ADORA1	48	24	0	0	0.72267	FALSE	0	ADORA1	382650	0.232673
418	2.5457	0.0150127	0.392819	0	24	24	4	FALSE	ACHE	51.7083	24	0	0	0.742384	FALSE	0	ACHE	344156	0.226376
318	2.41667	0.0234304	0.413793	0	23	23	4	FALSE	CYP19A1	56.5217	23	0	0	0.763889	FALSE	0	CYP19A1	458140	0.222979
375	2.47581	0.0172215	0.403909	0	22	22	4	FALSE	ALOX5	56.3182	22	0	0	0.754032	FALSE	0	ALOX5	344314	0.231457
424	2.89247	0.0111375	0.345725	0	22	22	5	FALSE	Liquiritin	14.3636	22	0	0	0.684588	FALSE	0	Liquiritin	285970	0.334091
292	2.35215	0.0175514	0.425143	0	21	21	4	FALSE	ESR2	62	21	0	0	0.774642	FALSE	0	ESR2	363974	0.231939
73	2.95968	0.00645297	0.337875	0	20	20	4	FALSE	XDH	49.6	20	0	0	0.673387	FALSE	0	XDH	172434	0.321854
357	2.75	0.00551832	0.363636	0	20	20	4	FALSE	CA4	55.2	20	0	0	0.708333	FALSE	0	CA4	161024	0.285263
359	2.61022	0.0133065	0.38311	0	20	20	5	FALSE	CA1	56.05	20	0	0	0.731631	FALSE	0	CA1	224894	0.253687
396	2.52957	0.018173	0.395324	0	20	20	4	FALSE	ADORA2A	55.95	20	0	0	0.745072	FALSE	0	ADORA2A	288934	0.237879
417	2.94624	0.0350398	0.339416	0	20	20	5	FALSE	Baicalin	9.8	20	0	0	0.675627	FALSE	0	Baicalin	431776	0.258824
98	2.70699	0.011779	0.369414	0	19	19	4	FALSE	TERT	56.1053	19	0	0	0.715502	FALSE	0	TERT	266874	0.276911
161	2.49731	0.0311889	0.400431	0	18	18	4	FALSE	PLA2G1B	55.7222	18	0	0	0.750448	FALSE	0	PLA2G1B	532560	0.228963
202	2.69086	0.0126756	0.371628	0	18	18	4	FALSE	MMP13	53.3333	18	0	0	0.71819	FALSE	0	MMP13	247184	0.2578
314	2.78763	0.00405051	0.358727	0	18	18	4	FALSE	CYP1B1	60.1667	18	0	0	0.702061	FALSE	0	CYP1B1	136280	0.31982
367	2.64785	0.00675412	0.377665	0	18	18	5	FALSE	BACE1	61.1667	18	0	0	0.725358	FALSE	0	BACE1	167326	0.283805
394	2.77151	0.0141709	0.360815	0	18	18	4	FALSE	ADORA3	50.1111	18	0	0	0.704749	FALSE	0	ADORA3	247488	0.261229
421	2.71774	0.00505655	0.367953	0	18	18	4	FALSE	ABCG2	62	18	0	0	0.71371	FALSE	0	ABCG2	154170	0.308081
426	2.79839	0.0141998	0.357349	0	18	18	4	FALSE	ABCC1	59.3333	18	0	0	0.700269	FALSE	0	ABCC1	312258	0.318761
82	2.64785	0.0204185	0.377665	0	17	17	4	FALSE	TYR	50.6471	17	0	0	0.725358	FALSE	0	TYR	318072	0.234184
106	2.59409	0.0103174	0.385492	0	17	17	4	FALSE	SRC	64.5294	17	0	0	0.734319	FALSE	0	SRC	238472	0.286169
142	2.72312	0.0131897	0.367226	0	17	17	4	FALSE	PTGS2	46	17	0	0	0.712814	FALSE	0	PTGS2	219552	0.227273
200	2.69086	0.00636942	0.371628	0	17	17	5	FALSE	MMP2	62.8824	17	0	0	0.71819	FALSE	0	MMP2	140334	0.301865
293	2.56183	0.00900703	0.390346	0	17	17	4	FALSE	ESR1	61	17	0	0	0.739695	FALSE	0	ESR1	206210	0.263158
300	2.72312	0.00707679	0.367226	0	17	17	5	FALSE	EGFR	61.8824	17	0	0	0.712814	FALSE	0	EGFR	171612	0.305941
409	2.89785	0.0134117	0.345083	0	17	17	5	FALSE	Amygdalin	9.17647	17	0	0	0.683692	FALSE	0	Amygdalin	165960	0.240484
413	2.96237	0.00411867	0.337568	0	17	17	5	FALSE	Quercitrin	13.9412	17	0	0	0.672939	FALSE	0	Quercitrin	78894	0.380623
150	2.40591	0.0200778	0.415642	0	16	16	4	FALSE	PRKCA	59.875	16	0	0	0.765681	FALSE	0	PRKCA	318634	0.228198
197	2.6371	0.00677615	0.379205	0	16	16	4	FALSE	MMP9	66.375	16	0	0	0.727151	FALSE	0	MMP9	163864	0.30407
207	2.75538	0.00366329	0.362927	0	16	16	5	FALSE	MET	66.0625	16	0	0	0.707437	FALSE	0	MET	115096	0.335374
259	2.68011	0.00816671	0.373119	0	16	16	4	FALSE	GSK3B	64.375	16	0	0	0.719982	FALSE	0	GSK3B	144568	0.306159
332	2.45968	0.0159828	0.406557	0	16	16	4	FALSE	CNR2	59.9375	16	0	0	0.75672	FALSE	0	CNR2	277626	0.237651
333	2.45968	0.0159828	0.406557	0	16	16	4	FALSE	CNR1	59.9375	16	0	0	0.75672	FALSE	0	CNR1	277626	0.237651
376	2.66935	0.00572874	0.374622	0	16	16	4	FALSE	ALOX12	65.75	16	0	0	0.721774	FALSE	0	ALOX12	139018	0.309809
407	2.90323	0.0109804	0.344444	0	16	16	5	FALSE	Neoamygdalin	9.625	16	0	0	0.682796	FALSE	0	Neoamygdalin	152352	0.253676
416	2.95161	0.00664471	0.338798	0	16	16	5	FALSE	Complanatuside	15.0625	16	0	0	0.674731	FALSE	0	Complanatuside	104900	0.380068
443	2.90054	0.00815811	0.344764	0	16	16	5	FALSE	ABCB1	57.1875	16	0	0	0.683244	FALSE	0	ABCB1	153644	0.336452
140	2.39516	0.0204133	0.417508	0	15	15	4	FALSE	PTPN1	57.3333	15	0	0	0.767473	FALSE	0	PTPN1	279406	0.215837
279	2.84677	0.00383955	0.351275	0	15	15	5	FALSE	FLT3	65.0667	15	0	0	0.692204	FALSE	0	FLT3	95096	0.359925
368	2.72312	0.00639161	0.367226	0	15	15	4	FALSE	AURKB	65.3333	15	0	0	0.712814	FALSE	0	AURKB	148240	0.321667
371	2.99731	0.00205815	0.333632	0	15	15	5	FALSE	APP	61.8	15	0	0	0.667115	FALSE	0	APP	55540	0.405333
401	3.25269	0.01085	0.307438	0	15	15	5	FALSE	Hopantenic acid	4.73333	15	0	0	0.624552	FALSE	0	Hopantenic acid	169670	0.196491
101	2.8629	0.00346672	0.349296	0	14	14	5	FALSE	SYK	65.2143	14	0	0	0.689516	FALSE	0	SYK	87762	0.364854
199	2.64247	0.00898735	0.378433	0	14	14	4	FALSE	MMP3	65	14	0	0	0.726254	FALSE	0	MMP3	190520	0.296296
217	2.94892	0.00219471	0.339107	0	14	14	5	FALSE	MAOA	64	14	0	0	0.675179	FALSE	0	MAOA	65756	0.39375
226	2.8629	0.00216597	0.349296	0	14	14	5	FALSE	KDR	66.3571	14	0	0	0.689516	FALSE	0	KDR	71368	0.371347
239	2.8629	0.00247139	0.349296	0	14	14	5	FALSE	IGF1R	65	14	0	0	0.689516	FALSE	0	IGF1R	82006	0.363636
108	2.75	0.0045868	0.363636	0	13	13	4	FALSE	SOAT1	61.6154	13	0	0	0.708333	FALSE	0	SOAT1	106382	0.307692
304	2.94355	0.00897093	0.339726	0	13	13	5	FALSE	DRD4	56.9231	13	0	0	0.676075	FALSE	0	DRD4	207932	0.345204
324	3.11559	0.00237649	0.320966	0	13	13	5	FALSE	CSNK2A1	62.8462	13	0	0	0.647401	FALSE	0	CSNK2A1	41984	0.47574
344	3.14247	0.00124513	0.318221	0	13	13	4	FALSE	CD38	55.3846	13	0	0	0.642921	FALSE	0	CD38	39326	0.438586
369	3.18011	0.00047509	0.314455	0	13	13	5	FALSE	ARG1	66.1538	13	0	0	0.636649	FALSE	0	ARG1	18448	0.552151
149	2.70161	0.00452691	0.370149	0	12	12	4	FALSE	PRKCB	66.6667	12	0	0	0.716398	FALSE	0	PRKCB	108614	0.31723
152	2.70161	0.00452691	0.370149	0	12	12	4	FALSE	PPP2CA	66.6667	12	0	0	0.716398	FALSE	0	PPP2CA	108614	0.31723
157	2.96505	0.00220783	0.337262	0	12	12	5	FALSE	PLG	64	12	0	0	0.672491	FALSE	0	PLG	57628	0.396226
176	2.88978	0.00293861	0.346047	0	12	12	5	FALSE	PARP1	65.6667	12	0	0	0.685036	FALSE	0	PARP1	72776	0.373796
187	2.70161	0.00452691	0.370149	0	12	12	4	FALSE	NR1I2	66.6667	12	0	0	0.716398	FALSE	0	NR1I2	108614	0.31723
209	2.81452	0.00523434	0.355301	0	12	12	4	FALSE	MCL1	62.1667	12	0	0	0.697581	FALSE	0	MCL1	88020	0.328853
262	3.18548	0.00043501	0.313924	0	12	12	5	FALSE	GPR35	66.1667	12	0	0	0.635753	FALSE	0	GPR35	16506	0.55226
384	2.72312	0.0112873	0.367226	0	12	12	4	FALSE	AKT1	58.1667	12	0	0	0.712814	FALSE	0	AKT1	219280	0.281609
385	2.91667	0.00918	0.342857	0	12	12	4	FALSE	AKR1C2	56.25	12	0	0	0.680556	FALSE	0	AKR1C2	180788	0.330838
415	2.98925	0.00133973	0.334532	0	12	12	5	FALSE	Kaempferide 3-Glucoside	16.4167	12	0	0	0.668459	FALSE	0	Kaempferide 3-Glucoside	39866	0.453431
85	3.21237	0.00035466	0.311297	0	11	11	5	FALSE	TTR	66.8182	11	0	0	0.631272	FALSE	0	TTR	13926	0.577352
160	2.94892	0.00715673	0.339107	0	11	11	5	FALSE	PLA2G2A	61.9091	11	0	0	0.675179	FALSE	0	PLA2G2A	144578	0.373675
180	3.05645	0.00086522	0.327177	0	11	11	5	FALSE	OPRD1	67.7273	11	0	0	0.657258	FALSE	0	OPRD1	30672	0.466624
216	2.58871	0.00769154	0.386293	0	11	11	4	FALSE	MAOB	59.1818	11	0	0	0.735215	FALSE	0	MAOB	127070	0.254069
224	3.05645	0.00087866	0.327177	0	11	11	5	FALSE	KIT	67.2727	11	0	0	0.657258	FALSE	0	KIT	30808	0.463446
233	2.78226	0.00592658	0.35942	0	11	11	5	FALSE	INSR	63.4545	11	0	0	0.702957	FALSE	0	INSR	116466	0.321931
290	3.16398	0.00180085	0.316058	0	11	11	5	FALSE	F2	62.0909	11	0	0	0.639337	FALSE	0	F2	31068	0.496674
366	2.85215	0.00405755	0.350613	0	11	11	5	FALSE	BCHE	63.8182	11	0	0	0.691308	FALSE	0	BCHE	101534	0.347062
370	2.88441	0.00490617	0.346692	0	11	11	5	FALSE	AR	62.6364	11	0	0	0.685932	FALSE	0	AR	103186	0.352208
377	3.11022	0.00251254	0.321521	0	11	11	5	FALSE	ALK	62.4545	11	0	0	0.648297	FALSE	0	ALK	71844	0.462064
438	3.04301	0.0231304	0.328622	0	11	11	5	FALSE	Edpetiline	7.54545	11	0	0	0.659498	FALSE	0	Edpetiline	266046	0.192513
89	3.06183	0.00090926	0.326602	0	10	10	5	FALSE	TOP1	65.8	10	0	0	0.656362	FALSE	0	TOP1	30294	0.453147
92	2.99731	0.00759608	0.333632	0	10	10	4	FALSE	TNF	25.8	10	0	0	0.667115	FALSE	0	TNF	52578	0.161039
164	3.05645	0.00095965	0.327177	0	10	10	5	FALSE	PIK3CG	66.1	10	0	0	0.657258	FALSE	0	PIK3CG	32158	0.452083
195	3.26075	0.00021069	0.306678	0	10	10	5	FALSE	MPO	65.8	10	0	0	0.623208	FALSE	0	MPO	8228	0.611321
320	3.25	0.00025148	0.307692	0	10	10	5	FALSE	CXCR1	65.6	10	0	0	0.625	FALSE	0	CXCR1	9790	0.598148
428	2.93548	0.00616601	0.340659	0	10	10	5	FALSE	Cryptochlorogenic acid	14.9	10	0	0	0.677419	FALSE	0	Cryptochlorogenic acid	48750	0.421212
190	2.91667	0.00245692	0.342857	0	9	9	5	FALSE	NOS2	64.2222	9	0	0	0.680556	FALSE	0	NOS2	56444	0.369721
210	3.09409	0.00076719	0.323197	0	9	9	5	FALSE	MAPT	66.3333	9	0	0	0.650986	FALSE	0	MAPT	25964	0.47343
316	3.10484	0.00103262	0.322078	0	9	9	5	FALSE	CYP1A1	60.6667	9	0	0	0.649194	FALSE	0	CYP1A1	27136	0.438725
386	3.29301	0.00013808	0.303673	0	9	9	5	FALSE	AKR1A1	65.2222	9	0	0	0.617832	FALSE	0	AKR1A1	5372	0.635864
412	3.08602	0.00094906	0.324042	0	9	9	5	FALSE	Wogonoside	15.6667	9	0	0	0.65233	FALSE	0	Wogonoside	26460	0.444444
141	3.30914	0.00011361	0.302193	0	8	8	5	FALSE	PTK2	65.75	8	0	0	0.615143	FALSE	0	PTK2	4282	0.65404
143	2.75538	0.00618489	0.362927	0	8	8	4	FALSE	PTGS1	53.625	8	0	0	0.707437	FALSE	0	PTGS1	76168	0.261816
198	2.80914	0.00958502	0.355981	0	8	8	4	FALSE	MMP8	44.25	8	0	0	0.698477	FALSE	0	MMP8	72560	0.22644
235	3.23925	0.0020892	0.308714	0	8	8	6	FALSE	IL2	24.625	8	0	0	0.626792	FALSE	0	IL2	21036	0.209071
340	3.09946	0.00065376	0.322637	0	8	8	5	FALSE	CFTR	65.125	8	0	0	0.65009	FALSE	0	CFTR	21008	0.464674
373	3.26075	0.00019046	0.306678	0	8	8	5	FALSE	APEX1	67.125	8	0	0	0.623208	FALSE	0	APEX1	7368	0.612269
390	3.1129	0.00671355	0.321244	0	8	8	5	FALSE	Licoisoflavone B	10.125	8	0	0	0.647849	FALSE	0	Licoisoflavone B	66714	0.365
414	3.19355	0.00070084	0.313131	0	8	8	5	FALSE	Oroxylin聽A Glucoronide	14.5	8	0	0	0.634409	FALSE	0	Oroxylin聽A Glucoronide	20250	0.465517
172	3.06183	0.00225435	0.326602	0	7	7	4	FALSE	PDE5A	41.7143	7	0	0	0.656362	FALSE	0	PDE5A	36360	0.280788
192	3.26613	0.00016314	0.306173	0	7	7	5	FALSE	MYLK	67.7143	7	0	0	0.622312	FALSE	0	MYLK	6086	0.617725
206	3.25538	0.00737265	0.307184	0	7	7	6	FALSE	MGAM	27.8571	7	0	0	0.624104	FALSE	0	MGAM	48352	0.239796
308	2.80914	0.00976996	0.355981	0	7	7	5	FALSE	DNM1	52.7143	7	0	0	0.698477	FALSE	0	DNM1	75640	0.26795
391	3.38978	0.00206493	0.295004	0	7	7	6	FALSE	ADRA2A	20.1429	7	0	0	0.601703	FALSE	0	ADRA2A	11674	0.220033
75	3.0672	0.00369706	0.32603	0	6	6	5	FALSE	VEGFA	38.1667	6	0	0	0.655466	FALSE	0	VEGFA	34664	0.254566
119	3.14785	0.00303809	0.317677	0	6	6	5	FALSE	SIGMAR1	50.8333	6	0	0	0.642025	FALSE	0	SIGMAR1	64146	0.380407
120	3.49731	0.0030411	0.285934	0	6	6	6	FALSE	SI	24.1667	6	0	0	0.583781	FALSE	0	SI	22110	0.321759
121	2.96505	0.00275974	0.337262	0	6	6	4	FALSE	SHBG	52.3333	6	0	0	0.672491	FALSE	0	SHBG	39896	0.313008
177	3.15323	0.00033353	0.317136	0	6	6	5	FALSE	OPRM1	69.5	6	0	0	0.641129	FALSE	0	OPRM1	11402	0.526923
188	2.90054	0.00743573	0.344764	0	6	6	6	FALSE	NR1H4	47.8333	6	0	0	0.683244	FALSE	0	NR1H4	57824	0.263109
203	3.09946	0.00243268	0.322637	0	6	6	4	FALSE	MMP1	39.8333	6	0	0	0.65009	FALSE	0	MMP1	27050	0.279377
213	2.97043	0.0031179	0.336652	0	6	6	4	FALSE	MAPK14	42.5	6	0	0	0.671595	FALSE	0	MAPK14	31306	0.254601
305	2.84677	0.00742026	0.351275	0	6	6	4	FALSE	DRD2	54.5	6	0	0	0.692204	FALSE	0	DRD2	58552	0.287634
307	2.77688	0.0107925	0.360116	0	6	6	6	FALSE	DPP4	50.3333	6	0	0	0.703853	FALSE	0	DPP4	55178	0.245439
311	2.8629	0.00606112	0.349296	0	6	6	4	FALSE	CYP3A4	51	6	0	0	0.689516	FALSE	0	CYP3A4	54126	0.273224
136	2.90054	0.00287467	0.344764	0	5	5	4	FALSE	RAF1	59.6	5	0	0	0.683244	FALSE	0	RAF1	28046	0.331073
153	2.98656	0.002329	0.334833	0	5	5	4	FALSE	PPARG	58.4	5	0	0	0.668907	FALSE	0	PPARG	30242	0.356522
182	3.07796	0.00076241	0.324891	0	5	5	5	FALSE	ODC1	62.8	5	0	0	0.653674	FALSE	0	ODC1	16742	0.426207
238	3.05645	0.00135008	0.327177	0	5	5	4	FALSE	IKBKB	66.6	5	0	0	0.657258	FALSE	0	IKBKB	26104	0.443243
276	3.58333	0.00171922	0.27907	0	5	5	6	FALSE	FUCA1	24.4	5	0	0	0.569444	FALSE	0	FUCA1	11052	0.39
297	3.36828	0.00429753	0.296887	0	5	5	6	FALSE	EPHX2	22.2	5	0	0	0.605287	FALSE	0	EPHX2	60858	0.230435
315	3.26075	0.00020823	0.306678	0	5	5	5	FALSE	CYP1A2	60	5	0	0	0.623208	FALSE	0	CYP1A2	6140	0.531532
339	2.93817	0.00211238	0.340348	0	5	5	4	FALSE	CHEK1	60	5	0	0	0.676971	FALSE	0	CHEK1	25808	0.347059
341	3.10484	0.00222919	0.322078	0	5	5	5	FALSE	CES1	50	5	0	0	0.649194	FALSE	0	CES1	36060	0.347518
364	2.9543	0.00144802	0.33849	0	5	5	5	FALSE	BCL2L1	62.4	5	0	0	0.674283	FALSE	0	BCL2L1	23094	0.365476
74	3.37366	4.651e-05	0.296414	0	4	4	5	FALSE	VKORC1	65.25	4	0	0	0.604391	FALSE	0	VKORC1	1382	0.706044
83	3.13172	0.00456294	0.319313	0	4	4	4	FALSE	TYMS	48.25	4	0	0	0.644713	FALSE	0	TYMS	18158	0.35
86	3.08333	0.0024786	0.324324	0	4	4	6	FALSE	TRPV1	60	4	0	0	0.652778	FALSE	0	TRPV1	21616	0.40411
100	3.25	0.00148194	0.307692	0	4	4	5	FALSE	TACR2	43	4	0	0	0.625	FALSE	0	TACR2	22306	0.368421
105	3.86828	0.0009675	0.258513	0	4	4	6	FALSE	SRD5A1	7.75	4	0	0	0.521953	FALSE	0	SRD5A1	22742	0.306818
113	3.44892	0.00112167	0.289945	0	4	4	6	FALSE	SLC6A2	27.75	4	0	0	0.591846	FALSE	0	SLC6A2	6180	0.338608
128	3.00269	0.00165504	0.333035	0	4	4	4	FALSE	RPS6KB1	62	4	0	0	0.666219	FALSE	0	RPS6KB1	17744	0.383648
131	3.31452	0.00194246	0.301703	0	4	4	6	FALSE	ROCK2	42	4	0	0	0.614247	FALSE	0	ROCK2	13642	0.386792
133	3.06183	0.00118755	0.326602	0	4	4	4	FALSE	RET	60.75	4	0	0	0.656362	FALSE	0	RET	14726	0.403716
144	3.07258	0.00244439	0.325459	0	4	4	5	FALSE	PTGER4	55.75	4	0	0	0.65457	FALSE	0	PTGER4	24680	0.369932
145	3.07258	0.00244439	0.325459	0	4	4	5	FALSE	PTGER3	55.75	4	0	0	0.65457	FALSE	0	PTGER3	24680	0.369932
162	3.16398	0.00184356	0.316058	0	4	4	5	FALSE	PLA2G10	45.5	4	0	0	0.639337	FALSE	0	PLA2G10	27598	0.337121
167	2.91129	0.00244518	0.34349	0	4	4	4	FALSE	PIK3CA	67.25	4	0	0	0.681452	FALSE	0	PIK3CA	25652	0.37642
183	3.32527	5.161e-05	0.300728	0	4	4	5	FALSE	NTRK2	67.75	4	0	0	0.612455	FALSE	0	NTRK2	1708	0.6675
208	3.31452	0.00194246	0.301703	0	4	4	6	FALSE	MDM2	42	4	0	0	0.614247	FALSE	0	MDM2	13642	0.386792
270	3.50269	0.00159583	0.285495	0	4	4	6	FALSE	GBA	32.25	4	0	0	0.582885	FALSE	0	GBA	7262	0.422297
273	3.50269	0.00159583	0.285495	0	4	4	6	FALSE	GAA	32.25	4	0	0	0.582885	FALSE	0	GAA	7262	0.422297
335	3.05108	0.00108142	0.327753	0	4	4	5	FALSE	CHRNA7	60.75	4	0	0	0.658154	FALSE	0	CHRNA7	13772	0.395695
337	3.31452	0.00194246	0.301703	0	4	4	6	FALSE	CHRM2	42	4	0	0	0.614247	FALSE	0	CHRM2	13642	0.386792
355	3.0672	0.00256813	0.32603	0	4	4	4	FALSE	CASP3	48.25	4	0	0	0.655466	FALSE	0	CASP3	22390	0.321429
361	3.00806	0.00151565	0.33244	0	4	4	4	FALSE	BRAF	58.75	4	0	0	0.665323	FALSE	0	BRAF	16954	0.365506
378	3.09409	0.00291678	0.323197	0	4	4	6	FALSE	ALDH2	48.5	4	0	0	0.650986	FALSE	0	ALDH2	19970	0.329861
388	3.35215	0.00188807	0.298316	0	4	4	6	FALSE	ADRB2	39	4	0	0	0.607975	FALSE	0	ADRB2	13320	0.387755
395	3.16398	0.00063586	0.316058	0	4	4	4	FALSE	ADORA2B	51.5	4	0	0	0.639337	FALSE	0	ADORA2B	12324	0.391473
405	3.00806	0.00151565	0.33244	0	4	4	4	FALSE	ADAM17	58.75	4	0	0	0.665323	FALSE	0	ADAM17	16954	0.365506
80	3.70699	0.00010833	0.269761	0	3	3	6	FALSE	UGCG	33.6667	3	0	0	0.548835	FALSE	0	UGCG	1034	0.653333
116	3.70699	0.00010833	0.269761	0	3	3	6	FALSE	SLC18A3	33.6667	3	0	0	0.548835	FALSE	0	SLC18A3	1034	0.653333
123	3.14247	0.00074544	0.318221	0	3	3	5	FALSE	SERPINE1	63	3	0	0	0.642921	FALSE	0	SERPINE1	10246	0.455882
154	3.30376	0.00127021	0.302685	0	3	3	6	FALSE	PPARA	52.6667	3	0	0	0.616039	FALSE	0	PPARA	9686	0.487421
169	3.08871	0.00083807	0.32376	0	3	3	5	FALSE	PDPK1	63.6667	3	0	0	0.651882	FALSE	0	PDPK1	9464	0.432184
170	3.14785	0.00068851	0.317677	0	3	3	4	FALSE	PDGFRB	63	3	0	0	0.642025	FALSE	0	PDGFRB	8706	0.466165
173	3.31989	0.00064629	0.301215	0	3	3	6	FALSE	PDE4D	44.6667	3	0	0	0.613351	FALSE	0	PDE4D	3672	0.419872
178	3.70699	0.00010833	0.269761	0	3	3	6	FALSE	OPRL1	33.6667	3	0	0	0.548835	FALSE	0	OPRL1	1034	0.653333
185	3.55645	0.00188978	0.281179	0	3	3	6	FALSE	NR3C1	22.6667	3	0	0	0.573925	FALSE	0	NR3C1	17564	0.338542
186	3.26344	0.00048289	0.306425	0	3	3	5	FALSE	Isoliquiritin	10	3	0	0	0.62276	FALSE	0	Isoliquiritin	4698	0.346154
211	3.21237	0.000353	0.311297	0	3	3	5	FALSE	MAPK8	62.6667	3	0	0	0.631272	FALSE	0	MAPK8	6920	0.505464
214	3.12634	0.00169586	0.319862	0	3	3	5	FALSE	MAPK1	52.6667	3	0	0	0.645609	FALSE	0	MAPK1	9236	0.374396
218	3.70699	0.00010833	0.269761	0	3	3	6	FALSE	MAN2B1	33.6667	3	0	0	0.548835	FALSE	0	MAN2B1	1034	0.653333
246	3.32527	0.00027788	0.300728	0	3	3	5	FALSE	HSP90AA1	43.6667	3	0	0	0.612455	FALSE	0	HSP90AA1	4550	0.414239
255	3.1586	0.00068026	0.316596	0	3	3	5	FALSE	HDAC8	60.3333	3	0	0	0.640233	FALSE	0	HDAC8	8018	0.449495
256	3.21774	0.00040003	0.310777	0	3	3	5	FALSE	HDAC4	58.6667	3	0	0	0.630376	FALSE	0	HDAC4	5680	0.476584
266	3.70699	0.00010833	0.269761	0	3	3	6	FALSE	GLB1	33.6667	3	0	0	0.548835	FALSE	0	GLB1	1034	0.653333
282	3.73387	0.00010599	0.267819	0	3	3	6	FALSE	FGF2	20.3333	3	0	0	0.544355	FALSE	0	FGF2	590	0.568627
283	3.73387	0.00010599	0.267819	0	3	3	6	FALSE	FGF1	20.3333	3	0	0	0.544355	FALSE	0	FGF1	590	0.568627
286	3.55108	0.00026015	0.281605	0	3	3	6	FALSE	FABP6	41	3	0	0	0.574821	FALSE	0	FABP6	5202	0.597015
288	3.22312	0.00151226	0.310259	0	3	3	6	FALSE	FAAH	58.3333	3	0	0	0.62948	FALSE	0	FAAH	11336	0.473829
289	3.21774	0.00027692	0.310777	0	3	3	5	FALSE	F3	61.3333	3	0	0	0.630376	FALSE	0	F3	5212	0.498623
295	4.09677	0.00020628	0.244094	0	3	3	5	FALSE	Neoisoliquiritin	4	3	0	0	0.483871	FALSE	0	Neoisoliquiritin	1764	0.428571
296	3.60753	0.00037009	0.277198	0	3	3	5	FALSE	Licraside	8.66667	3	0	0	0.565412	FALSE	0	Licraside	9096	0.403509
306	3.25538	0.00111075	0.307184	0	3	3	5	FALSE	DRD1	50.3333	3	0	0	0.624104	FALSE	0	DRD1	10230	0.425287
317	3.37634	0.00057383	0.296178	0	3	3	5	FALSE	Dihydrobaicalein 7-O-glucuronide	15.3333	3	0	0	0.603943	FALSE	0	Dihydrobaicalein 7-O-glucuronide	18936	0.573333
321	3.14785	0.00065009	0.317677	0	3	3	4	FALSE	CTSL	58.6667	3	0	0	0.642025	FALSE	0	CTSL	8614	0.433584
327	3.55108	0.00026015	0.281605	0	3	3	6	FALSE	COX8A	41	3	0	0	0.574821	FALSE	0	COX8A	5202	0.597015
328	3.55108	0.00026015	0.281605	0	3	3	6	FALSE	COX7B	41	3	0	0	0.574821	FALSE	0	COX7B	5202	0.597015
329	3.55108	0.00026015	0.281605	0	3	3	6	FALSE	COX6B1	41	3	0	0	0.574821	FALSE	0	COX6B1	5202	0.597015
330	3.55108	0.00026015	0.281605	0	3	3	6	FALSE	COX5A	41	3	0	0	0.574821	FALSE	0	COX5A	5202	0.597015
331	3.55108	0.00026015	0.281605	0	3	3	6	FALSE	COX4I1	41	3	0	0	0.574821	FALSE	0	COX4I1	5202	0.597015
336	3.40054	0.00123679	0.294071	0	3	3	6	FALSE	CHRM3	42.6667	3	0	0	0.59991	FALSE	0	CHRM3	8102	0.457875
338	3.70699	0.00010833	0.269761	0	3	3	6	FALSE	CHRM1	33.6667	3	0	0	0.548835	FALSE	0	CHRM1	1034	0.653333
365	3.1586	0.00129041	0.316596	0	3	3	5	FALSE	BCL2	57.6667	3	0	0	0.640233	FALSE	0	BCL2	10160	0.426065
380	3.70699	0.00010833	0.269761	0	3	3	6	FALSE	AKT3	33.6667	3	0	0	0.548835	FALSE	0	AKT3	1034	0.653333
381	3.70699	0.00010833	0.269761	0	3	3	6	FALSE	AKT2	33.6667	3	0	0	0.548835	FALSE	0	AKT2	1034	0.653333
389	3.55108	0.00035652	0.281605	0	3	3	6	FALSE	ADRB1	38.6667	3	0	0	0.574821	FALSE	0	ADRB1	2028	0.562189
393	3.14785	0.00178011	0.317677	0	3	3	6	FALSE	ADRA1A	55.3333	3	0	0	0.642025	FALSE	0	ADRA1A	12246	0.39951
400	3.55108	0.00026015	0.281605	0	3	3	6	FALSE	ADH1C	41	3	0	0	0.574821	FALSE	0	ADH1C	5202	0.597015
408	3.73387	0.00010599	0.267819	0	3	3	6	FALSE	ADA	20.3333	3	0	0	0.544355	FALSE	0	ADA	590	0.568627
419	3.21774	0.00032736	0.310777	0	3	3	5	FALSE	ABL1	58	3	0	0	0.630376	FALSE	0	ABL1	5890	0.471074
72	3.30376	0.00014154	0.302685	0	2	2	5	FALSE	YWHAG	66	2	0	0	0.616039	FALSE	0	YWHAG	2546	0.613208
76	3.30376	0.00014154	0.302685	0	2	2	5	FALSE	VCP	66	2	0	0	0.616039	FALSE	0	VCP	2546	0.613208
93	3.41129	0.00018638	0.293144	0	2	2	6	FALSE	TLR9	53.5	2	0	0	0.598118	FALSE	0	TLR9	2106	0.596591
97	3.34677	0.00013007	0.298795	0	2	2	6	FALSE	TGFBR1	66	2	0	0	0.608871	FALSE	0	TGFBR1	2138	0.656566
102	3.34677	0.00013007	0.298795	0	2	2	6	FALSE	STAT6	66	2	0	0	0.608871	FALSE	0	STAT6	2138	0.656566
112	3.57796	1.192e-05	0.279489	0	2	2	6	FALSE	SLC6A4	54	2	0	0	0.570341	FALSE	0	SLC6A4	122	0.84127
114	3.57796	1.192e-05	0.279489	0	2	2	6	FALSE	SLC22A6	54	2	0	0	0.570341	FALSE	0	SLC22A6	122	0.84127
122	3.41129	0.00010797	0.293144	0	2	2	5	FALSE	SGK1	55.5	2	0	0	0.598118	FALSE	0	SGK1	1642	0.619318
129	3.51344	0.00013186	0.284621	0	2	2	6	FALSE	RPS6KA1	38	2	0	0	0.581093	FALSE	0	RPS6KA1	1180	0.513889
130	3.57796	1.192e-05	0.279489	0	2	2	6	FALSE	RORA	54	2	0	0	0.570341	FALSE	0	RORA	122	0.84127
132	3.30376	0.00046086	0.302685	0	2	2	6	FALSE	ROCK1	63	2	0	0	0.616039	FALSE	0	ROCK1	3698	0.574074
135	3.26613	0.00019206	0.306173	0	2	2	5	FALSE	RELA	63.5	2	0	0	0.622312	FALSE	0	RELA	3632	0.553097
137	3.40591	0.00019734	0.293607	0	2	2	5	FALSE	PYGM	48	2	0	0	0.599014	FALSE	0	PYGM	2394	0.54023
138	3.23925	0.00089133	0.308714	0	2	2	6	FALSE	PTPN6	64.5	2	0	0	0.626792	FALSE	0	PTPN6	6352	0.533613
146	3.57796	1.192e-05	0.279489	0	2	2	6	FALSE	PTGDR	54	2	0	0	0.570341	FALSE	0	PTGDR	122	0.84127
151	3.57796	1.192e-05	0.279489	0	2	2	6	FALSE	PREP	54	2	0	0	0.570341	FALSE	0	PREP	122	0.84127
159	3.46505	9.32e-06	0.288596	0	2	2	6	FALSE	PLA2G4A	69.5	2	0	0	0.589158	FALSE	0	PLA2G4A	176	0.878205
171	3.34677	0.00013007	0.298795	0	2	2	6	FALSE	PDGFRA	66	2	0	0	0.608871	FALSE	0	PDGFRA	2138	0.656566
175	3.35753	0.0004401	0.297838	0	2	2	6	FALSE	PDE4A	54.5	2	0	0	0.607079	FALSE	0	PDE4A	2890	0.545918
181	3.70699	0.00043024	0.269761	0	2	2	6	FALSE	OGA	21.5	2	0	0	0.548835	FALSE	0	OGA	2128	0.5125
193	3.44355	0.00017046	0.290398	0	2	2	5	FALSE	MYC	45.5	2	0	0	0.592742	FALSE	0	MYC	3716	0.542683
201	3.34677	0.00020894	0.298795	0	2	2	6	FALSE	MMP14	62	2	0	0	0.608871	FALSE	0	MMP14	2340	0.61
204	3.71237	0.00028476	0.26937	0	2	2	6	FALSE	MME	27.5	2	0	0	0.547939	FALSE	0	MME	2198	0.53
205	3.34677	0.00039045	0.298795	0	2	2	6	FALSE	MIF	58.5	2	0	0	0.608871	FALSE	0	MIF	3154	0.569307
219	3.57796	1.192e-05	0.279489	0	2	2	6	FALSE	LTB4R	54	2	0	0	0.570341	FALSE	0	LTB4R	122	0.84127
222	3.88978	1.71e-06	0.257084	0	2	2	6	FALSE	LGALS3	16.5	2	0	0	0.518369	FALSE	0	LGALS3	4	0.96875
228	3.53495	0.00147854	0.28289	0	2	2	6	FALSE	KCNH2	35	2	0	0	0.577509	FALSE	0	KCNH2	4232	0.5
229	3.42204	1.08e-05	0.292223	0	2	2	5	FALSE	JUN	67	2	0	0	0.596326	FALSE	0	JUN	364	0.785714
232	3.34677	0.00013007	0.298795	0	2	2	6	FALSE	ITGAL	66	2	0	0	0.608871	FALSE	0	ITGAL	2138	0.656566
247	3.8414	9.7e-07	0.260322	0	2	2	6	FALSE	HRH1	30.5	2	0	0	0.526434	FALSE	0	HRH1	4	0.983333
248	3.75	5.202e-05	0.266667	0	2	2	6	FALSE	HRAS	16.5	2	0	0	0.541667	FALSE	0	HRAS	772	0.534483
254	3.27688	0.00016795	0.305168	0	2	2	5	FALSE	HDAC9	70	2	0	0	0.62052	FALSE	0	HDAC9	2676	0.621622
257	3.34677	0.00013007	0.298795	0	2	2	6	FALSE	HDAC2	66	2	0	0	0.608871	FALSE	0	HDAC2	2138	0.656566
263	3.34677	0.00013007	0.298795	0	2	2	6	FALSE	GNRHR	66	2	0	0	0.608871	FALSE	0	GNRHR	2138	0.656566
267	3.8414	9.7e-07	0.260322	0	2	2	6	FALSE	GLA	30.5	2	0	0	0.526434	FALSE	0	GLA	4	0.983333
274	3.57796	1.192e-05	0.279489	0	2	2	6	FALSE	G6PD	54	2	0	0	0.570341	FALSE	0	G6PD	122	0.84127
281	3.30376	0.00014154	0.302685	0	2	2	5	FALSE	FGFR1	66	2	0	0	0.616039	FALSE	0	FGFR1	2546	0.613208
285	3.57796	1.192e-05	0.279489	0	2	2	6	FALSE	FADS1	54	2	0	0	0.570341	FALSE	0	FADS1	122	0.84127
287	3.57796	1.192e-05	0.279489	0	2	2	6	FALSE	FABP4	54	2	0	0	0.570341	FALSE	0	FABP4	122	0.84127
291	3.57796	1.192e-05	0.279489	0	2	2	6	FALSE	F12	54	2	0	0	0.570341	FALSE	0	F12	122	0.84127
298	3.34677	0.00013007	0.298795	0	2	2	6	FALSE	EP300	66	2	0	0	0.608871	FALSE	0	EP300	2138	0.656566
309	3.41129	0.00018638	0.293144	0	2	2	6	FALSE	DHODH	53.5	2	0	0	0.598118	FALSE	0	DHODH	2106	0.596591
312	3.21774	0.00032438	0.310777	0	2	2	4	FALSE	CYP2C9	71	2	0	0	0.630376	FALSE	0	CYP2C9	4330	0.578512
319	3.57796	1.192e-05	0.279489	0	2	2	6	FALSE	CYP17A1	54	2	0	0	0.570341	FALSE	0	CYP17A1	122	0.84127
323	3.34677	0.00013007	0.298795	0	2	2	6	FALSE	CTSD	66	2	0	0	0.608871	FALSE	0	CTSD	2138	0.656566
325	3.8414	9.7e-07	0.260322	0	2	2	6	FALSE	CPT2	30.5	2	0	0	0.526434	FALSE	0	CPT2	4	0.983333
326	3.8414	9.7e-07	0.260322	0	2	2	6	FALSE	CPT1A	30.5	2	0	0	0.526434	FALSE	0	CPT1A	4	0.983333
346	3.21774	0.00032438	0.310777	0	2	2	4	FALSE	CCR7	71	2	0	0	0.630376	FALSE	0	CCR7	4330	0.578512
348	3.8414	9.7e-07	0.260322	0	2	2	6	FALSE	CCR3	30.5	2	0	0	0.526434	FALSE	0	CCR3	4	0.983333
349	3.44355	3.57e-06	0.290398	0	2	2	5	FALSE	CCL2	68.5	2	0	0	0.592742	FALSE	0	CCL2	174	0.813253
351	3.21774	0.00032438	0.310777	0	2	2	4	FALSE	CAV3	71	2	0	0	0.630376	FALSE	0	CAV3	4330	0.578512
360	3.21774	0.00032438	0.310777	0	2	2	4	FALSE	C3	71	2	0	0	0.630376	FALSE	0	C3	4330	0.578512
410	3.34677	0.00013007	0.298795	0	2	2	6	FALSE	ACVR1	66	2	0	0	0.608871	FALSE	0	ACVR1	2138	0.656566
422	3.79032	0.00537634	0.26383	0	2	2	5	FALSE	taxifolin	9.5	2	0	0	0.534946	FALSE	0	taxifolin	95344	0.5
77	3.6371	0	0.274945	0	1	1	6	FALSE	UGT1A9	50	1	0	0	0.560484	FALSE	0	UGT1A9	0	0
78	3.6371	0	0.274945	0	1	1	6	FALSE	UGT1A7	50	1	0	0	0.560484	FALSE	0	UGT1A7	0	0
79	3.6371	0	0.274945	0	1	1	6	FALSE	UGT1A1	50	1	0	0	0.560484	FALSE	0	UGT1A1	0	0
81	3.64516	0	0.274336	0	1	1	5	FALSE	Licuroside	17	1	0	0	0.55914	FALSE	0	Licuroside	0	0
84	3.60484	0	0.277405	0	1	1	6	FALSE	TUBB1	57	1	0	0	0.56586	FALSE	0	TUBB1	0	0
87	3.59409	0	0.278235	0	1	1	6	FALSE	TRPM8	59	1	0	0	0.567652	FALSE	0	TRPM8	0	0
88	3.52957	0	0.283321	0	1	1	6	FALSE	TP53	68	1	0	0	0.578405	FALSE	0	TP53	0	0
90	4.78763	0	0.208871	0	1	1	6	FALSE	TNFSF11	2	1	0	0	0.368728	FALSE	0	TNFSF11	0	0
91	3.51344	0	0.284621	0	1	1	5	FALSE	TNFRSF10B	69	1	0	0	0.581093	FALSE	0	TNFRSF10B	0	0
94	3.94355	0	0.253579	0	1	1	6	FALSE	TLR4	20	1	0	0	0.509409	FALSE	0	TLR4	0	0
95	3.94355	0	0.253579	0	1	1	6	FALSE	TLR2	20	1	0	0	0.509409	FALSE	0	TLR2	0	0
96	3.59409	0	0.278235	0	1	1	6	FALSE	TGM2	59	1	0	0	0.567652	FALSE	0	TGM2	0	0
99	3.55645	0	0.281179	0	1	1	6	FALSE	TACR3	67	1	0	0	0.573925	FALSE	0	TACR3	0	0
103	3.50269	0	0.285495	0	1	1	6	FALSE	STAT1	73	1	0	0	0.582885	FALSE	0	STAT1	0	0
104	3.60484	0	0.277405	0	1	1	6	FALSE	STAR	57	1	0	0	0.56586	FALSE	0	STAR	0	0
107	3.59409	0	0.278235	0	1	1	6	FALSE	SPHK1	59	1	0	0	0.567652	FALSE	0	SPHK1	0	0
109	3.60484	0	0.277405	0	1	1	6	FALSE	SNCA	57	1	0	0	0.56586	FALSE	0	SNCA	0	0
110	3.55645	0	0.281179	0	1	1	5	FALSE	SMAD2	61	1	0	0	0.573925	FALSE	0	SMAD2	0	0
111	4.04032	0	0.247505	0	1	1	6	FALSE	SLCO1B1	11	1	0	0	0.49328	FALSE	0	SLCO1B1	0	0
115	3.77688	0	0.264769	0	1	1	6	FALSE	SLC1A2	40	1	0	0	0.537186	FALSE	0	SLC1A2	0	0
117	3.59409	0	0.278235	0	1	1	6	FALSE	SLC10A2	62	1	0	0	0.567652	FALSE	0	SLC10A2	0	0
118	3.51344	0	0.284621	0	1	1	6	FALSE	SIRT1	71	1	0	0	0.581093	FALSE	0	SIRT1	0	0
124	4.25	0	0.235294	0	1	1	6	FALSE	SELL	15	1	0	0	0.458333	FALSE	0	SELL	0	0
125	3.50269	0	0.285495	0	1	1	6	FALSE	SELE	73	1	0	0	0.582885	FALSE	0	SELE	0	0
126	3.55645	0	0.281179	0	1	1	6	FALSE	SCARB1	67	1	0	0	0.573925	FALSE	0	SCARB1	0	0
127	3.55645	0	0.281179	0	1	1	6	FALSE	S1PR3	67	1	0	0	0.573925	FALSE	0	S1PR3	0	0
134	3.77688	0	0.264769	0	1	1	6	FALSE	REN	40	1	0	0	0.537186	FALSE	0	REN	0	0
139	3.55645	0	0.281179	0	1	1	6	FALSE	PTPN11	67	1	0	0	0.573925	FALSE	0	PTPN11	0	0
147	3.51344	0	0.284621	0	1	1	5	FALSE	PRL	69	1	0	0	0.581093	FALSE	0	PRL	0	0
148	3.77688	0	0.264769	0	1	1	6	FALSE	PRKG1	40	1	0	0	0.537186	FALSE	0	PRKG1	0	0
155	3.51882	0	0.284186	0	1	1	5	FALSE	PON2	68	1	0	0	0.580197	FALSE	0	PON2	0	0
156	3.6371	0	0.274945	0	1	1	6	FALSE	PON1	50	1	0	0	0.560484	FALSE	0	PON1	0	0
158	3.51344	0	0.284621	0	1	1	6	FALSE	PLAU	71	1	0	0	0.581093	FALSE	0	PLAU	0	0
163	3.54032	0	0.28246	0	1	1	5	FALSE	PKM	67	1	0	0	0.576613	FALSE	0	PKM	0	0
165	3.5457	0	0.282032	0	1	1	6	FALSE	PIK3CD	65	1	0	0	0.575717	FALSE	0	PIK3CD	0	0
166	3.49731	0	0.285934	0	1	1	5	FALSE	PIK3CB	75	1	0	0	0.583781	FALSE	0	PIK3CB	0	0
168	3.49731	0	0.285934	0	1	1	5	FALSE	PGF	75	1	0	0	0.583781	FALSE	0	PGF	0	0
174	3.59409	0	0.278235	0	1	1	6	FALSE	PDE4B	59	1	0	0	0.567652	FALSE	0	PDE4B	0	0
179	3.49731	0	0.285934	0	1	1	5	FALSE	OPRK1	75	1	0	0	0.583781	FALSE	0	OPRK1	0	0
184	3.59409	0	0.278235	0	1	1	6	FALSE	NTRK1	59	1	0	0	0.567652	FALSE	0	NTRK1	0	0
189	3.55645	0	0.281179	0	1	1	6	FALSE	NOX1	67	1	0	0	0.573925	FALSE	0	NOX1	0	0
191	3.59409	0	0.278235	0	1	1	6	FALSE	NFKB1	59	1	0	0	0.567652	FALSE	0	NFKB1	0	0
194	3.55645	0	0.281179	0	1	1	6	FALSE	MTOR	67	1	0	0	0.573925	FALSE	0	MTOR	0	0
196	3.60484	0	0.277405	0	1	1	6	FALSE	MPL	57	1	0	0	0.56586	FALSE	0	MPL	0	0
212	3.51344	0	0.284621	0	1	1	6	FALSE	MAPK3	71	1	0	0	0.581093	FALSE	0	MAPK3	0	0
215	3.59409	0	0.278235	0	1	1	6	FALSE	MAP2K7	62	1	0	0	0.567652	FALSE	0	MAP2K7	0	0
220	4.04032	0	0.247505	0	1	1	6	FALSE	LRP2	11	1	0	0	0.49328	FALSE	0	LRP2	0	0
221	3.59409	0	0.278235	0	1	1	6	FALSE	LIPC	62	1	0	0	0.567652	FALSE	0	LIPC	0	0
223	3.49731	0	0.285934	0	1	1	5	FALSE	KLK1	75	1	0	0	0.583781	FALSE	0	KLK1	0	0
225	3.55645	0	0.281179	0	1	1	6	FALSE	KIF11	67	1	0	0	0.573925	FALSE	0	KIF11	0	0
227	3.78226	0	0.264392	0	1	1	6	FALSE	KDM4C	28	1	0	0	0.53629	FALSE	0	KDM4C	0	0
230	3.5457	0	0.282032	0	1	1	6	FALSE	JAK3	65	1	0	0	0.575717	FALSE	0	JAK3	0	0
231	3.59409	0	0.278235	0	1	1	6	FALSE	ITGAV	62	1	0	0	0.567652	FALSE	0	ITGAV	0	0
234	3.50269	0	0.285495	0	1	1	6	FALSE	IL5	73	1	0	0	0.582885	FALSE	0	IL5	0	0
236	3.94355	0	0.253579	0	1	1	6	FALSE	IL17A	20	1	0	0	0.509409	FALSE	0	IL17A	0	0
237	3.50269	0	0.285495	0	1	1	6	FALSE	IL13	73	1	0	0	0.582885	FALSE	0	IL13	0	0
240	3.6371	0	0.274945	0	1	1	6	FALSE	HTR2C	50	1	0	0	0.560484	FALSE	0	HTR2C	0	0
241	3.6371	0	0.274945	0	1	1	6	FALSE	HTR2A	50	1	0	0	0.560484	FALSE	0	HTR2A	0	0
242	3.5457	0	0.282032	0	1	1	6	FALSE	HTR1A	65	1	0	0	0.575717	FALSE	0	HTR1A	0	0
243	3.78226	0	0.264392	0	1	1	6	FALSE	HSPA8	28	1	0	0	0.53629	FALSE	0	HSPA8	0	0
244	3.78226	0	0.264392	0	1	1	6	FALSE	HSPA5	28	1	0	0	0.53629	FALSE	0	HSPA5	0	0
245	4.11022	0	0.243296	0	1	1	6	FALSE	HSP90AB1	8	1	0	0	0.481631	FALSE	0	HSP90AB1	0	0
249	3.49731	0	0.285934	0	1	1	5	FALSE	HNF4A	75	1	0	0	0.583781	FALSE	0	HNF4A	0	0
250	3.51882	0	0.284186	0	1	1	5	FALSE	HMOX1	68	1	0	0	0.580197	FALSE	0	HMOX1	0	0
251	3.51882	0	0.284186	0	1	1	5	FALSE	HMGB1	71	1	0	0	0.580197	FALSE	0	HMGB1	0	0
252	3.78226	0	0.264392	0	1	1	6	FALSE	HEXB	28	1	0	0	0.53629	FALSE	0	HEXB	0	0
253	3.78226	0	0.264392	0	1	1	6	FALSE	HEXA	28	1	0	0	0.53629	FALSE	0	HEXA	0	0
258	3.59409	0	0.278235	0	1	1	6	FALSE	GUSB	59	1	0	0	0.567652	FALSE	0	GUSB	0	0
260	3.49731	0	0.285934	0	1	1	5	FALSE	GRM5	75	1	0	0	0.583781	FALSE	0	GRM5	0	0
261	3.59409	0	0.278235	0	1	1	6	FALSE	GRB2	62	1	0	0	0.567652	FALSE	0	GRB2	0	0
264	3.69086	0	0.27094	0	1	1	6	FALSE	GLP1R	46	1	0	0	0.551523	FALSE	0	GLP1R	0	0
265	3.60484	0	0.277405	0	1	1	6	FALSE	GLI2	57	1	0	0	0.56586	FALSE	0	GLI2	0	0
268	3.59409	0	0.278235	0	1	1	6	FALSE	GCK	62	1	0	0	0.567652	FALSE	0	GCK	0	0
269	3.77688	0	0.264769	0	1	1	6	FALSE	GC	40	1	0	0	0.537186	FALSE	0	GC	0	0
271	3.51882	0	0.284186	0	1	1	5	FALSE	GATA1	71	1	0	0	0.580197	FALSE	0	GATA1	0	0
272	3.78226	0	0.264392	0	1	1	6	FALSE	GAPDH	28	1	0	0	0.53629	FALSE	0	GAPDH	0	0
275	3.51344	0	0.284621	0	1	1	6	FALSE	FYN	71	1	0	0	0.581093	FALSE	0	FYN	0	0
277	3.94355	0	0.253579	0	1	1	6	FALSE	FOXP3	20	1	0	0	0.509409	FALSE	0	FOXP3	0	0
278	3.55645	0	0.281179	0	1	1	5	FALSE	FOS	61	1	0	0	0.573925	FALSE	0	FOS	0	0
280	3.5457	0	0.282032	0	1	1	6	FALSE	FLT1	65	1	0	0	0.575717	FALSE	0	FLT1	0	0
284	3.6371	0	0.274945	0	1	1	6	FALSE	FEN1	50	1	0	0	0.560484	FALSE	0	FEN1	0	0
294	3.6371	0	0.274945	0	1	1	6	FALSE	ERCC5	50	1	0	0	0.560484	FALSE	0	ERCC5	0	0
299	3.9328	0	0.254272	0	1	1	6	FALSE	ELANE	10	1	0	0	0.511201	FALSE	0	ELANE	0	0
301	3.49731	0	0.285934	0	1	1	5	FALSE	EDNRA	75	1	0	0	0.583781	FALSE	0	EDNRA	0	0
302	3.59409	0	0.278235	0	1	1	6	FALSE	ECE1	59	1	0	0	0.567652	FALSE	0	ECE1	0	0
303	3.61559	0	0.27658	0	1	1	5	FALSE	DRD5	52	1	0	0	0.564068	FALSE	0	DRD5	0	0
310	4.04032	0	0.247505	0	1	1	6	FALSE	DHFR	11	1	0	0	0.49328	FALSE	0	DHFR	0	0
313	3.5457	0	0.282032	0	1	1	6	FALSE	CYP2C19	65	1	0	0	0.575717	FALSE	0	CYP2C19	0	0
322	3.59409	0	0.278235	0	1	1	6	FALSE	CTSK	59	1	0	0	0.567652	FALSE	0	CTSK	0	0
334	3.55645	0	0.281179	0	1	1	6	FALSE	CMA1	67	1	0	0	0.573925	FALSE	0	CMA1	0	0
342	3.94355	0	0.253579	0	1	1	6	FALSE	CDX2	20	1	0	0	0.509409	FALSE	0	CDX2	0	0
343	3.51344	0	0.284621	0	1	1	6	FALSE	CDK4	71	1	0	0	0.581093	FALSE	0	CDK4	0	0
345	3.49731	0	0.285934	0	1	1	5	FALSE	CD36	75	1	0	0	0.583781	FALSE	0	CD36	0	0
347	3.84677	0	0.259958	0	1	1	6	FALSE	CCR5	31	1	0	0	0.525538	FALSE	0	CCR5	0	0
350	3.55645	0	0.281179	0	1	1	6	FALSE	CCKBR	67	1	0	0	0.573925	FALSE	0	CCKBR	0	0
352	3.59409	0	0.278235	0	1	1	6	FALSE	CASR	62	1	0	0	0.567652	FALSE	0	CASR	0	0
353	3.6371	0	0.274945	0	1	1	6	FALSE	CASP9	50	1	0	0	0.560484	FALSE	0	CASP9	0	0
354	3.6371	0	0.274945	0	1	1	6	FALSE	CASP8	50	1	0	0	0.560484	FALSE	0	CASP8	0	0
356	3.60484	0	0.277405	0	1	1	6	FALSE	CAPN1	57	1	0	0	0.56586	FALSE	0	CAPN1	0	0
362	3.59409	0	0.278235	0	1	1	6	FALSE	BMP1	59	1	0	0	0.567652	FALSE	0	BMP1	0	0
363	3.94355	0	0.253579	0	1	1	6	FALSE	BECN1	20	1	0	0	0.509409	FALSE	0	BECN1	0	0
372	3.49731	0	0.285934	0	1	1	5	FALSE	APOH	75	1	0	0	0.583781	FALSE	0	APOH	0	0
374	3.51344	0	0.284621	0	1	1	5	FALSE	ANXA5	69	1	0	0	0.581093	FALSE	0	ANXA5	0	0
379	4.04032	0	0.247505	0	1	1	6	FALSE	ALB	11	1	0	0	0.49328	FALSE	0	ALB	0	0
387	3.59409	0	0.278235	0	1	1	6	FALSE	AGTR1	59	1	0	0	0.567652	FALSE	0	AGTR1	0	0
402	3.60484	0	0.277405	0	1	1	6	FALSE	ADCY5	57	1	0	0	0.56586	FALSE	0	ADCY5	0	0
403	3.55645	0	0.281179	0	1	1	6	FALSE	ADAMTS4	67	1	0	0	0.573925	FALSE	0	ADAMTS4	0	0
