# Supplementary material for: Qingfei Litan Decoction Against Acute Lung Injury/Acute Respiratory Distress Syndrome: The Potential Roles of Anti-Inflammatory and Anti-Oxidative Effects
Source: Front Pharmacol. 2022 May 23;13:857502. doi: 10.3389/fphar.2022.857502 (PMC9168533; doi:10.3389/fphar.2022.857502)
Supplement: Supplementary file 4 [file Table1.xlsx]

## Sheet: Sheet1
Compounds(47)	Target
Acacetin	ABCB1
Acacetin	ABCC1
Acacetin	ABCG2
Acacetin	ACHE
Acacetin	ADORA1
Acacetin	ADORA2A
Acacetin	ADORA3
Acacetin	AHR
Acacetin	AKR1B1
Acacetin	AKR1B10
Acacetin	ALOX12
Acacetin	ALOX15
Acacetin	ALOX5
Acacetin	AMY1A
Acacetin	APP
Acacetin	AR
Acacetin	ARG1
Acacetin	AURKB
Acacetin	AVPR2
Acacetin	BACE1
Acacetin	BCHE
Acacetin	CA1
Acacetin	CA12
Acacetin	CA2
Acacetin	CA3
Acacetin	CA4
Acacetin	CA7
Acacetin	CA9
Acacetin	CALM1
Acacetin	CBR1
Acacetin	CCNB3
Acacetin	CD38
Acacetin	CDK1
Acacetin	CDK2
Acacetin	CDK5R1
Acacetin	CDK6
Acacetin	CFTR
Acacetin	CNR1
Acacetin	CNR2
Acacetin	CSNK2A1
Acacetin	CYP19A1
Acacetin	CYP1A1
Acacetin	CYP1A2
Acacetin	CYP1B1
Acacetin	DAPK1
Acacetin	DGKA
Acacetin	DRD4
Acacetin	EGFR
Acacetin	ESR1
Acacetin	ESR2
Acacetin	ESRRA
Acacetin	F2
Acacetin	FLT3
Acacetin	GLO1
Acacetin	GPR35
Acacetin	GRK6
Acacetin	GSK3B
Acacetin	HSD17B1
Acacetin	HSD17B2
Acacetin	IGF1R
Acacetin	IL13
Acacetin	IL5
Acacetin	JUN
Acacetin	KDM4E
Acacetin	KDR
Acacetin	KIT
Acacetin	LCK
Acacetin	MAOA
Acacetin	MAOB
Acacetin	MCL1
Acacetin	MET
Acacetin	MMP12
Acacetin	MMP13
Acacetin	MMP2
Acacetin	MMP3
Acacetin	MMP9
Acacetin	MPG
Acacetin	MPO
Acacetin	MTTP
Acacetin	NAE1
Acacetin	NOS2
Acacetin	NOX4
Acacetin	NR1I2
Acacetin	OPRD1
Acacetin	OPRM1
Acacetin	PARP1
Acacetin	PFKFB3
Acacetin	PIK3R1
Acacetin	PIM1
Acacetin	PLA2G2A
Acacetin	PLG
Acacetin	PLK1
Acacetin	PPP2CA
Acacetin	PPP2CB
Acacetin	PRKCA
Acacetin	PRKCB
Acacetin	PTGS2
Acacetin	PTK2
Acacetin	PTPRS
Acacetin	PYGL
Acacetin	SEC14L2
Acacetin	SEC14L3
Acacetin	SEC14L4
Acacetin	SELE
Acacetin	SIGMAR1
Acacetin	SLC22A12
Acacetin	SOAT1
Acacetin	SOAT2
Acacetin	SRC
Acacetin	ST6GAL1
Acacetin	STAT1
Acacetin	SYK
Acacetin	TERT
Acacetin	TNKS
Acacetin	TNKS2
Acacetin	TOP1
Acacetin	TTR
Acacetin	TYR
Acacetin	VEGFA
Acacetin	XDH
Amygdalin	SLC6A2
Amygdalin	VEGFA
Amygdalin	FGF1
Amygdalin	HPSE
Amygdalin	SSTR5
Amygdalin	SSTR2
Amygdalin	SSTR4
Amygdalin	SSTR1
Amygdalin	SSTR3
Amygdalin	MGAM
Amygdalin	SI
Amygdalin	FUCA1
Amygdalin	LGALS3
Amygdalin	LGALS9
Amygdalin	FOLH1
Amygdalin	CA2
Amygdalin	FGF2
Amygdalin	ADORA2A
Amygdalin	CA1
Amygdalin	CA12
Amygdalin	CA14
Amygdalin	CA9
Amygdalin	TREH
Amygdalin	SLC5A2
Amygdalin	ADA
Amygdalin	AMY2A
Amygdalin	HK2
Amygdalin	HK1
Amygdalin	HPRT1
Amygdalin	MMP13
Amygdalin	MMP1
Amygdalin	MMP7
Amygdalin	MMP12
Amygdalin	MMP8
Amygdalin	MGMT
Amygdalin	HRAS
Amygdalin	ADORA3
Amygdalin	NEU4
Baicalein	ABCB1
Baicalein	ABCC1
Baicalein	ABCG2
Baicalein	ACHE
Baicalein	ADORA1
Baicalein	ADORA2A
Baicalein	ADORA3
Baicalein	AHR
Baicalein	AKR1B1
Baicalein	AKR1B10
Baicalein	AKT1
Baicalein	ALK
Baicalein	ALOX12
Baicalein	ALOX15
Baicalein	ALOX5
Baicalein	AMY1A
Baicalein	APEX1
Baicalein	APP
Baicalein	AR
Baicalein	ARG1
Baicalein	AURKB
Baicalein	AXL
Baicalein	BACE1
Baicalein	BCHE
Baicalein	CA1
Baicalein	CA12
Baicalein	CA2
Baicalein	CA4
Baicalein	CA6
Baicalein	CA7
Baicalein	CA9
Baicalein	CALM1
Baicalein	CBR1
Baicalein	CCNB3
Baicalein	CD38
Baicalein	CDK1
Baicalein	CDK4
Baicalein	CDK5R1
Baicalein	CDK6
Baicalein	CFTR
Baicalein	CSNK2A1
Baicalein	CXCR1
Baicalein	CYP19A1
Baicalein	CYP1A1
Baicalein	CYP1A2
Baicalein	CYP1B1
Baicalein	CYP3A4
Baicalein	EGFR
Baicalein	ESR1
Baicalein	ESR2
Baicalein	ESRRA
Baicalein	FLT3
Baicalein	FYN
Baicalein	GLO1
Baicalein	GPR35
Baicalein	GRK6
Baicalein	GSK3B
Baicalein	HSD17B1
Baicalein	HSD17B2
Baicalein	IGF1R
Baicalein	IKBKB
Baicalein	INSR
Baicalein	KDM4E
Baicalein	KDR
Baicalein	KIT
Baicalein	LCK
Baicalein	MAOA
Baicalein	MAPK1
Baicalein	MAPK3
Baicalein	MAPT
Baicalein	MET
Baicalein	MMP12
Baicalein	MMP2
Baicalein	MMP9
Baicalein	MYLK
Baicalein	NAE1
Baicalein	NOS2
Baicalein	NOX4
Baicalein	NTRK2
Baicalein	OPRD1
Baicalein	PARP1
Baicalein	PFKFB3
Baicalein	PIK3CG
Baicalein	PIM1
Baicalein	PLA2G2A
Baicalein	PLA2G4A
Baicalein	PLAU
Baicalein	PLK1
Baicalein	PRKDC
Baicalein	PTGS2
Baicalein	PTPN1
Baicalein	PTPRS
Baicalein	SIRT1
Baicalein	SLC22A12
Baicalein	SRC
Baicalein	ST6GAL1
Baicalein	SYK
Baicalein	TACR2
Baicalein	TERT
Baicalein	TNKS
Baicalein	TNKS2
Baicalein	TOP1
Baicalein	TOP2A
Baicalein	TTR
Baicalein	TYR
Baicalein	XDH
Baicalein	CRYZ
Baicalein	VKORC1
Baicalein	NQO1
Baicalin	AKR1B1
Baicalin	ADORA1
Baicalin	TNF
Baicalin	IL2
Baicalin	XDH
Baicalin	PTGS2
Baicalin	RPS6KA3
Baicalin	EGFR
Baicalin	ACHE
Baicalin	NQO2
Baicalin	NMUR2
Baicalin	ADRA2A
Baicalin	ADRA2C
Baicalin	NOX4
Baicalin	ALDH2
Baicalin	FDFT1
Baicalin	CA2
Baicalin	CA12
Baicalin	ALOX5
Baicalin	BECN1
Baicalin	CASP3
Baicalin	CDX2
Baicalin	FOXP3
Baicalin	IL17A
Baicalin	MYC
Baicalin	TLR2
Baicalin	TLR4
Baicalin	VEGFA
Casticin	ABCB1
Casticin	ABCC1
Casticin	ABCG2
Casticin	ACHE
Casticin	ADORA1
Casticin	ADORA2A
Casticin	ADORA3
Casticin	AHR
Casticin	AKR1A1
Casticin	AKR1B1
Casticin	AKR1C1
Casticin	AKR1C2
Casticin	AKR1C3
Casticin	AKR1C4
Casticin	ALOX12
Casticin	ALOX15
Casticin	ALOX5
Casticin	ANXA5
Casticin	APEX1
Casticin	APP
Casticin	ARG1
Casticin	AURKB
Casticin	AVPR2
Casticin	AXL
Casticin	BACE1
Casticin	BCHE
Casticin	BCL2L1
Casticin	CA1
Casticin	CA12
Casticin	CA13
Casticin	CA14
Casticin	CA2
Casticin	CA3
Casticin	CA4
Casticin	CA5A
Casticin	CA6
Casticin	CA7
Casticin	CA9
Casticin	CAMK2B
Casticin	CCNB3
Casticin	CD38
Casticin	CDK1
Casticin	CDK2
Casticin	CDK5R1
Casticin	CDK6
Casticin	CNR1
Casticin	CNR2
Casticin	CSNK2A1
Casticin	CXCR1
Casticin	CYP19A1
Casticin	CYP1B1
Casticin	DAPK1
Casticin	DGKA
Casticin	DRD4
Casticin	EGFR
Casticin	ESR2
Casticin	ESRRA
Casticin	F2
Casticin	FLT3
Casticin	GLO1
Casticin	GPR35
Casticin	GSK3B
Casticin	HSD17B1
Casticin	HSD17B2
Casticin	IGF1R
Casticin	INSR
Casticin	KDM4E
Casticin	KDR
Casticin	KIT
Casticin	MAOA
Casticin	MAPT
Casticin	MCL1
Casticin	MET
Casticin	MMP13
Casticin	MMP2
Casticin	MMP3
Casticin	MMP9
Casticin	MPG
Casticin	MPO
Casticin	MTTP
Casticin	MYLK
Casticin	NEK2
Casticin	NEK6
Casticin	NOX4
Casticin	NR1I2
Casticin	NUAK1
Casticin	ODC1
Casticin	OPRD1
Casticin	OPRM1
Casticin	PIK3CG
Casticin	PIK3R1
Casticin	PIM1
Casticin	PKN1
Casticin	PLA2G1B
Casticin	PLG
Casticin	PLK1
Casticin	PPP2CA
Casticin	PPP2CB
Casticin	PRKCA
Casticin	PRKCB
Casticin	PRL
Casticin	PTK2
Casticin	PTPRS
Casticin	PYGL
Casticin	SEC14L2
Casticin	SEC14L3
Casticin	SEC14L4
Casticin	SLC22A12
Casticin	SOAT1
Casticin	SOAT2
Casticin	SRC
Casticin	ST6GAL1
Casticin	SYK
Casticin	TERT
Casticin	TNFRSF10B
Casticin	TOP2A
Casticin	TYR
Casticin	XDH
Chrysin	AKR1B1
Chrysin	CDK5R1
Chrysin	XDH
Chrysin	CYP19A1
Chrysin	CA2
Chrysin	CCNB3
Chrysin	CA7
Chrysin	CDK6
Chrysin	CA1
Chrysin	CA12
Chrysin	CA9
Chrysin	CA4
Chrysin	ABCB1
Chrysin	CYP1B1
Chrysin	ABCG2
Chrysin	CBR1
Chrysin	TNKS2
Chrysin	TNKS
Chrysin	ALOX15
Chrysin	ALOX12
Chrysin	ESR1
Chrysin	ESR2
Chrysin	HSD17B1
Chrysin	PARP1
Chrysin	ACHE
Chrysin	ADORA1
Chrysin	ADORA2A
Chrysin	KDM4E
Chrysin	CDK1
Chrysin	GRK6
Chrysin	CSNK2A1
Chrysin	NOX4
Chrysin	MAOA
Chrysin	FLT3
Chrysin	PTGS2
Chrysin	SYK
Chrysin	GSK3B
Chrysin	ABCC1
Chrysin	TTR
Chrysin	CFTR
Chrysin	AKR1B10
Chrysin	LCK
Chrysin	IKBKB
Chrysin	NTRK2
Chrysin	BCHE
Chrysin	ADORA3
Chrysin	ALOX5
Chrysin	PIM1
Chrysin	EGFR
Chrysin	PTPRS
Chrysin	HSD17B2
Chrysin	AR
Chrysin	AMY1A
Chrysin	APP
Chrysin	NAE1
Chrysin	ARG1
Chrysin	PFKFB3
Chrysin	CALM1
Chrysin	GLO1
Chrysin	MMP9
Chrysin	MMP2
Chrysin	MMP12
Chrysin	CD38
Chrysin	TOP1
Chrysin	TERT
Chrysin	ESRRA
Chrysin	CYP1A1
Chrysin	AURKB
Chrysin	TYR
Chrysin	AHR
Chrysin	SLC22A12
Chrysin	PRKDC
Chrysin	ST6GAL1
Chrysin	PIK3CG
Chrysin	MAPT
Chrysin	TOP2A
Chrysin	INSR
Chrysin	MYLK
Chrysin	APEX1
Chrysin	MET
Chrysin	OPRD1
Chrysin	TBXAS1
Chrysin	MAOB
Chrysin	PTPN1
Chrysin	KIT
Chrysin	PLA2G2A
Chrysin	PLA2G4A
Chrysin	NOS2
Chrysin	IGF1R
Chrysin	KDR
Chrysin	PLK1
Chrysin	ALK
Chrysin	AXL
Chrysin	PDE5A
Chrysin	SRC
Chrysin	PLG
Chrysin	F2
Chrysin	SIGMAR1
Chrysin	CYP1A2
Chrysin	GPR35
Chrysin	PYGB
Chrysin	PYGL
Chrysin	PYGM
Chrysin	RELA
Chrysin	TP53
Chrysin	CRYZ
Chrysin	VKORC1
Chrysin	NQO1
Chrysin 6-C-glucoside-8-C-alpha-L-arabinopyranoside	AKR1B1
Chrysin 6-C-glucoside-8-C-alpha-L-arabinopyranoside	CA7
Chrysin 6-C-glucoside-8-C-alpha-L-arabinopyranoside	CA12
Chrysin-6-C-Arabinoside 8-C-Glucoside	AKR1B1
Chrysin-6-C-Arabinoside 8-C-Glucoside	CA7
Chrysin-6-C-Arabinoside 8-C-Glucoside	CA12
Chrysin-6-C-Arabinoside 8-C-Glucoside	SLC29A1
Cirsimaritin	ABCB1
Cirsimaritin	ABCC1
Cirsimaritin	ABCG2
Cirsimaritin	ACHE
Cirsimaritin	ADORA1
Cirsimaritin	ADORA2A
Cirsimaritin	ADORA3
Cirsimaritin	AHR
Cirsimaritin	AKR1A1
Cirsimaritin	AKR1B1
Cirsimaritin	AKR1B10
Cirsimaritin	AKR1C1
Cirsimaritin	ALK
Cirsimaritin	ALOX12
Cirsimaritin	ALOX15
Cirsimaritin	ALOX5
Cirsimaritin	AMY1A
Cirsimaritin	APEX1
Cirsimaritin	APP
Cirsimaritin	AR
Cirsimaritin	ARG1
Cirsimaritin	AURKB
Cirsimaritin	BACE1
Cirsimaritin	CA1
Cirsimaritin	CA12
Cirsimaritin	CA13
Cirsimaritin	CA14
Cirsimaritin	CA2
Cirsimaritin	CA3
Cirsimaritin	CA4
Cirsimaritin	CA6
Cirsimaritin	CA7
Cirsimaritin	CA9
Cirsimaritin	CALM1
Cirsimaritin	CAMK2B
Cirsimaritin	CBR1
Cirsimaritin	CCNB3
Cirsimaritin	CDK1
Cirsimaritin	CDK2
Cirsimaritin	CDK5R1
Cirsimaritin	CDK6
Cirsimaritin	CFTR
Cirsimaritin	CNR1
Cirsimaritin	CNR2
Cirsimaritin	CSNK2A1
Cirsimaritin	CYP19A1
Cirsimaritin	CYP1B1
Cirsimaritin	DGKA
Cirsimaritin	EGFR
Cirsimaritin	ESR1
Cirsimaritin	ESR2
Cirsimaritin	FLT3
Cirsimaritin	GLO1
Cirsimaritin	GPR35
Cirsimaritin	GRK6
Cirsimaritin	GSK3B
Cirsimaritin	HSD17B1
Cirsimaritin	HSD17B2
Cirsimaritin	KDM4E
Cirsimaritin	KDR
Cirsimaritin	KIT
Cirsimaritin	LCK
Cirsimaritin	MAOA
Cirsimaritin	MAOB
Cirsimaritin	MCL1
Cirsimaritin	MET
Cirsimaritin	MMP12
Cirsimaritin	MMP13
Cirsimaritin	MMP2
Cirsimaritin	MMP3
Cirsimaritin	MMP9
Cirsimaritin	MPG
Cirsimaritin	MTTP
Cirsimaritin	NAE1
Cirsimaritin	NEK6
Cirsimaritin	NOS2
Cirsimaritin	NOX4
Cirsimaritin	NR1I2
Cirsimaritin	NUAK1
Cirsimaritin	ODC1
Cirsimaritin	OPRD1
Cirsimaritin	OPRM1
Cirsimaritin	PARP1
Cirsimaritin	PFKFB3
Cirsimaritin	PIK3R1
Cirsimaritin	PIM1
Cirsimaritin	PLA2G1B
Cirsimaritin	PLA2G2A
Cirsimaritin	PLG
Cirsimaritin	PLK1
Cirsimaritin	PPP2CA
Cirsimaritin	PPP2CB
Cirsimaritin	PRKCA
Cirsimaritin	PRKCB
Cirsimaritin	PTGS2
Cirsimaritin	PTPN1
Cirsimaritin	PTPRS
Cirsimaritin	SEC14L2
Cirsimaritin	SEC14L3
Cirsimaritin	SEC14L4
Cirsimaritin	SIGMAR1
Cirsimaritin	SLC22A12
Cirsimaritin	SOAT1
Cirsimaritin	SOAT2
Cirsimaritin	ST6GAL1
Cirsimaritin	SYK
Cirsimaritin	TAS2R31
Cirsimaritin	TERT
Cirsimaritin	TNKS
Cirsimaritin	TNKS2
Cirsimaritin	TOP1
Cirsimaritin	TOP2A
Cirsimaritin	TTR
Cirsimaritin	XDH
Complanatuside	AKR1B1
Complanatuside	CA2
Complanatuside	ACHE
Complanatuside	NQO2
Complanatuside	RPS6KA3
Complanatuside	ADRA2C
Complanatuside	NOX4
Complanatuside	CA4
Complanatuside	CA12
Complanatuside	ADRA2A
Complanatuside	NMUR2
Complanatuside	CA7
Complanatuside	PTGS2
Complanatuside	CD38
Complanatuside	XDH
Complanatuside	ADORA1
Complanatuside	ADORA3
Complanatuside	ALOX5
Complanatuside	EPHX2
Complanatuside	IMPDH1
Complanatuside	IMPDH2
Complanatuside	IL2
Complanatuside	PDE5A
Complanatuside	TERT
Complanatuside	TNF
Complanatuside	HRAS
Diosmetin	CYP1B1
Diosmetin	ABCC1
Diosmetin	AKR1B1
Diosmetin	CA2
Diosmetin	CA4
Diosmetin	CA7
Diosmetin	CA12
Diosmetin	XDH
Diosmetin	ABCB1
Diosmetin	PLG
Diosmetin	PTPRS
Diosmetin	ARG1
Diosmetin	CCNB3
Diosmetin	CDK5R1
Diosmetin	APP
Diosmetin	ALOX5
Diosmetin	ABCG2
Diosmetin	NOX4
Diosmetin	PARP1
Diosmetin	TNKS
Diosmetin	TNKS2
Diosmetin	FLT3
Diosmetin	ADORA1
Diosmetin	AKR1B10
Diosmetin	TOP1
Diosmetin	GSK3B
Diosmetin	GLO1
Diosmetin	CD38
Diosmetin	MMP12
Diosmetin	MMP2
Diosmetin	MMP9
Diosmetin	MAOA
Diosmetin	TTR
Diosmetin	SYK
Diosmetin	CYP19A1
Diosmetin	PLA2G2A
Diosmetin	ACHE
Diosmetin	ADORA2A
Diosmetin	CDK6
Diosmetin	OPRD1
Diosmetin	PIM1
Diosmetin	CBR1
Diosmetin	ESR1
Diosmetin	ESR2
Diosmetin	TERT
Diosmetin	CSNK2A1
Diosmetin	HSD17B1
Diosmetin	HSD17B2
Diosmetin	ALOX12
Diosmetin	ALOX15
Diosmetin	EGFR
Diosmetin	IGF1R
Diosmetin	KIT
Diosmetin	ADORA3
Diosmetin	AKR1A1
Diosmetin	AKR1C1
Diosmetin	AKR1C2
Diosmetin	AKR1C4
Diosmetin	AKR1C3
Diosmetin	ALK
Diosmetin	ST6GAL1
Diosmetin	BACE1
Diosmetin	CAMK2B
Diosmetin	CA1
Diosmetin	CA3
Diosmetin	CA9
Diosmetin	CA5A
Diosmetin	CA6
Diosmetin	CA13
Diosmetin	CA14
Diosmetin	CDK1
Diosmetin	CDK2
Diosmetin	PTGS2
Diosmetin	CFTR
Diosmetin	DAPK1
Diosmetin	DRD4
Diosmetin	PTK2
Diosmetin	GRK6
Diosmetin	GPR35
Diosmetin	MET
Diosmetin	MCL1
Diosmetin	CXCR1
Diosmetin	PYGL
Diosmetin	MMP13
Diosmetin	MMP3
Diosmetin	MPO
Diosmetin	NUAK1
Diosmetin	PLA2G1B
Diosmetin	PIK3R1
Diosmetin	PKN1
Diosmetin	AKT1
Diosmetin	AURKB
Diosmetin	NEK2
Diosmetin	NEK6
Diosmetin	PLK1
Diosmetin	F2
Diosmetin	AXL
Diosmetin	SRC
Diosmetin	KDR
Diosmetin	AVPR2
Diosmetin	CYP1A1
Diosmetin	CYP2C8
Diosmetin	PKM
Diosmetin	SEC14L3
Diosmetin	SOAT1
Diosmetin	MTTP
Diosmetin	CNR2
Diosmetin	PPP2CA
Diosmetin	PRKCA
Diosmetin	NR1I2
Diosmetin	CNR1
Diosmetin	PPP2CB
Diosmetin	SEC14L2
Diosmetin	DGKA
Diosmetin	PRKCB
Diosmetin	SOAT2
Diosmetin	SEC14L4
Edpetiline	MGAM
Edpetiline	SI
Edpetiline	ADORA1
Edpetiline	ADORA3
Edpetiline	MLNR
Edpetiline	SLC47A1
Edpetiline	CYP3A4
Edpetiline	CYP51A1
Edpetiline	KCNH2
Edpetiline	DHFR
Edpetiline	PADI4
Edpetiline	SLCO1B3
Edpetiline	LRP2
Edpetiline	ALB
Edpetiline	ABCB1
Edpetiline	SLCO1B1
Formononetin	IL2
Formononetin	CYP19A1
Formononetin	ALDH2
Formononetin	ESR1
Formononetin	CA12
Formononetin	ADORA1
Formononetin	ADORA2A
Formononetin	TBXAS1
Formononetin	MAOA
Formononetin	MGAM
Formononetin	HTR2A
Formononetin	HTR2C
Formononetin	ESRRA
Formononetin	ESRRB
Formononetin	ABCG2
Formononetin	CA7
Formononetin	HSD17B2
Formononetin	CA4
Formononetin	CBR1
Formononetin	SLC6A2
Formononetin	ALOX12
Formononetin	EGFR
Formononetin	TYR
Formononetin	XDH
Formononetin	PFKFB3
Formononetin	ESR2
Formononetin	PTPRS
Formononetin	HSD17B1
Formononetin	ABCB1
Formononetin	ALOX15
Formononetin	MIF
Formononetin	PPARA
Formononetin	PTGS1
Formononetin	TLR9
Formononetin	MAOB
Formononetin	CA2
Formononetin	CA1
Formononetin	NOX4
Formononetin	PON1
Formononetin	TNKS2
Formononetin	TNKS
Formononetin	ACHE
Formononetin	CA3
Formononetin	CA6
Formononetin	CA14
Formononetin	CA13
Formononetin	CA5B
Formononetin	CA5A
Formononetin	DHODH
Formononetin	STS
Formononetin	ERCC5
Formononetin	FEN1
Formononetin	RAF1
Formononetin	CA9
Formononetin	PTPN1
Formononetin	BACE1
Formononetin	CASP3
Formononetin	CASP8
Formononetin	CASP9
Formononetin	CYP1A1
Formononetin	PDE4A
Formononetin	UGT1A1
Formononetin	UGT1A10
Formononetin	UGT1A7
Formononetin	UGT1A8
Formononetin	UGT1A9
Formononetin	SEC14L3
Formononetin	SOAT1
Formononetin	MTTP
Formononetin	CNR2
Formononetin	PPP2CA
Formononetin	PRKCA
Formononetin	NR1I2
Formononetin	CNR1
Formononetin	ALOX5
Formononetin	PPP2CB
Formononetin	SEC14L2
Formononetin	DGKA
Formononetin	PRKCB
Formononetin	SOAT2
Formononetin	SEC14L4
Glyasperin C	TYR
Glyasperin C	PTPN1
Glyasperin C	ALOX15
Glyasperin C	ALOX15B
Glyasperin C	PDK1
Glyasperin C	ALOX12
Glyasperin C	CTSD
Glyasperin C	SAE1
Glyasperin C	HSD17B2
Glyasperin C	CYP2C9
Glyasperin C	CYP3A4
Glyasperin C	ESRRA
Glyasperin C	ESRRB
Glyasperin C	MIF
Glyasperin C	DPP4
Glyasperin C	ME1
Glyasperin C	RAF1
Glyasperin C	BRAF
Glyasperin C	GSK3B
Glyasperin C	AURKA
Glyasperin C	CTSL
Glyasperin C	CMA1
Glyasperin C	CCKBR
Glyasperin C	RET
Glyasperin C	LCK
Glyasperin C	AKR1B10
Glyasperin C	KIF11
Glyasperin C	HSD11B1
Glyasperin C	CDC25A
Glyasperin C	CDC25B
Glyasperin C	ERN1
Glyasperin C	EPHX2
Glyasperin C	MPEG1
Glyasperin C	SCD
Glyasperin C	GNRHR
Glyasperin C	ADAM17
Glyasperin C	ITK
Glyasperin C	PTGIR
Glyasperin C	HDAC3
Glyasperin C	PDGFRB
Glyasperin C	HDAC2
Glyasperin C	PDGFRA
Glyasperin C	HDAC5
Glyasperin C	TGFBR1
Glyasperin C	ADRA1A
Glyasperin C	ADRA1B
Glyasperin C	TRPV1
Glyasperin C	CYP11B1
Glyasperin C	CYP11B2
Glyasperin C	MMP8
Glyasperin C	NOX4
Glyasperin C	NOX1
Glyasperin C	SCARB1
Glyasperin C	MTOR
Glyasperin C	PIK3CA
Glyasperin C	CHRM3
Glyasperin C	ROCK2
Glyasperin C	ROCK1
Glyasperin C	NAAA
Glyasperin C	TACR3
Glyasperin C	ACVR1
Glyasperin C	KDM1A
Glyasperin C	TBXA2R
Glyasperin C	STAT6
Glyasperin C	AURKB
Glyasperin C	S1PR3
Glyasperin C	S1PR1
Glyasperin C	MCL1
Glyasperin C	RPS6KB1
Glyasperin C	MELK
Glyasperin C	CHEK1
Glyasperin C	WEE1
Glyasperin C	MDM4
Glyasperin C	ALDH2
Glyasperin C	MDM2
Glyasperin C	MAOB
Glyasperin C	ADORA2A
Glyasperin C	CHEK2
Glyasperin C	ADORA2B
Glyasperin C	MMP1
Glyasperin C	SLC29A1
Glyasperin C	FAAH
Glyasperin C	ITGAL
Glyasperin C	CHRM2
Glyasperin C	ADAMTS5
Glyasperin C	ADAMTS4
Glyasperin C	MMP3
Glyasperin C	P2RX3
Glyasperin C	PTPN6
Glyasperin C	EP300
Glyasperin C	PTPN11
Glyasperin C	CNR2
Glyasperin C	CNR1
Glyasperin C	DRD2
Glyasperin C	SEC14L3
Glyasperin C	PPP2CA
Glyasperin C	PRKCA
Glyasperin C	NR1I2
Glyasperin C	ALOX5
Glyasperin C	PPP2CB
Glyasperin C	SEC14L2
Glyasperin C	DGKA
Glyasperin C	PRKCB
Glyasperin C	SEC14L4
Glyasperin C	AKT1
Glyasperin C	CCR7
Glyasperin C	ABHD6
Glyasperin C	MGLL
Glyasperin C	FCER1G
Glyasperin C	SUMO1
Glyasperin C	GPR55
Glyasperin C	CHRNB2
Glyasperin C	FCER1A
Glyasperin C	CAV3
Glyasperin C	RNF207
Glyasperin C	C3
Glyasperin C	DAGLA
Glyasperin C	PLIN5
Glyasperin C	ZP3
Glyasperin F	ODC1
Glyasperin F	PTPN1
Glyasperin F	HSD17B2
Glyasperin F	CTSK
Glyasperin F	ESR1
Glyasperin F	SLC5A1
Glyasperin F	MAOB
Glyasperin F	ESR2
Glyasperin F	HDAC1
Glyasperin F	KDM1A
Glyasperin F	AURKB
Glyasperin F	RPS6KB1
Glyasperin F	AURKA
Glyasperin F	SGK1
Glyasperin F	BRAF
Glyasperin F	PDPK1
Glyasperin F	MMP2
Glyasperin F	MMP8
Glyasperin F	CHEK1
Glyasperin F	WEE1
Glyasperin F	TRPM8
Glyasperin F	SYK
Glyasperin F	MAPK8
Glyasperin F	ADAM17
Glyasperin F	EPHB4
Glyasperin F	SLC29A1
Glyasperin F	CDK1
Glyasperin F	CDK2
Glyasperin F	CCNE1
Glyasperin F	GRK2
Glyasperin F	PARP1
Glyasperin F	CHRNA7
Glyasperin F	SPHK2
Glyasperin F	SPHK1
Glyasperin F	PDE10A
Glyasperin F	HDAC8
Glyasperin F	ECE1
Glyasperin F	DNM1
Glyasperin F	TNF
Glyasperin F	AR
Glyasperin F	RET
Glyasperin F	LCK
Glyasperin F	MAPK14
Glyasperin F	DPP4
Glyasperin F	PLK1
Glyasperin F	HTR7
Glyasperin F	DPP7
Glyasperin F	DPP8
Glyasperin F	CSNK1G1
Glyasperin F	RPS6KA1
Glyasperin F	HDAC5
Glyasperin F	HDAC7
Glyasperin F	ROCK1
Glyasperin F	HDAC4
Glyasperin F	MAPK1
Glyasperin F	NOX4
Glyasperin F	RAF1
Glyasperin F	PDK1
Glyasperin F	NR1H4
Glyasperin F	DUT
Glyasperin F	PDE4A
Glyasperin F	PDE4B
Glyasperin F	PDE4D
Glyasperin F	PDE4C
Glyasperin F	EIF2AK2
Glyasperin F	FLT3
Glyasperin F	MMP16
Glyasperin F	ADORA2A
Glyasperin F	MMP15
Glyasperin F	MMP14
Glyasperin F	MMP7
Glyasperin F	MMP26
Glyasperin F	PLG
Glyasperin F	AGTR1
Glyasperin F	GUSB
Glyasperin F	TGM2
Glyasperin F	BMP1
Glyasperin F	PARP2
Glyasperin F	TNKS2
Glyasperin F	TNKS
Glyasperin F	DRD1
Glyasperin F	NTRK1
Glyasperin F	NFKB1
Glyasperin F	BCL2L1
Glyasperin F	BCL2
Glyasperin F	RELA
Glyasperin F	CCNE2
Glyasperin F	SOAT1
Glyasperin F	MTTP
Glyasperin F	CNR2
Glyasperin F	CNR1
Glyasperin F	SOAT2
Glyasperin F	DRD2
Glyasperin F	PAWR
Glyasperin F	ADRA1A
Glyasperin F	ADRA2A
Glyasperin F	KCNH6
Glyasperin F	ADRA1D
Glyasperin F	KCNH2
Glyasperin F	ADRA1B
Glyasperin F	KCNH7
Glyasperin F	ADRA2B
Glycycoumarin	ACHE
Glycycoumarin	PTPN1
Glycycoumarin	PDE4D
Glycycoumarin	CYP19A1
Glycycoumarin	MAOB
Glycycoumarin	SRC
Glycycoumarin	AURKB
Glycycoumarin	RPS6KB1
Glycycoumarin	AURKA
Glycycoumarin	HSD17B2
Glycycoumarin	PTGS1
Glycycoumarin	PDK1
Glycycoumarin	DNM1
Glycycoumarin	CTSD
Glycycoumarin	RAF1
Glycycoumarin	SLC5A1
Glycycoumarin	CYP3A4
Glycycoumarin	CYP2C19
Glycycoumarin	XPO1
Glycycoumarin	CHEK1
Glycycoumarin	WEE1
Glycycoumarin	THRA
Glycycoumarin	THRB
Glycycoumarin	ADORA2B
Glycycoumarin	ESRRA
Glycycoumarin	ESRRB
Glycycoumarin	ABL1
Glycycoumarin	NAAA
Glycycoumarin	HDAC3
Glycycoumarin	HDAC6
Glycycoumarin	FLT1
Glycycoumarin	PDGFRB
Glycycoumarin	HDAC2
Glycycoumarin	PDGFRA
Glycycoumarin	HDAC5
Glycycoumarin	KDR
Glycycoumarin	HDAC8
Glycycoumarin	HDAC1
Glycycoumarin	PLA2G1B
Glycycoumarin	AKR1B10
Glycycoumarin	GNRHR
Glycycoumarin	PTGIR
Glycycoumarin	ITK
Glycycoumarin	ESR2
Glycycoumarin	BACE1
Glycycoumarin	STAT6
Glycycoumarin	CDC25A
Glycycoumarin	CDC25B
Glycycoumarin	SYK
Glycycoumarin	ITGAL
Glycycoumarin	MMP16
Glycycoumarin	MMP9
Glycycoumarin	MMP1
Glycycoumarin	MMP2
Glycycoumarin	MMP14
Glycycoumarin	MMP8
Glycycoumarin	NPY5R
Glycycoumarin	TYR
Glycycoumarin	RET
Glycycoumarin	MAPK14
Glycycoumarin	TRPV1
Glycycoumarin	ESR1
Glycycoumarin	MET
Glycycoumarin	EP300
Glycycoumarin	PDE10A
Glycycoumarin	CA2
Glycycoumarin	CA1
Glycycoumarin	CBR1
Glycycoumarin	TAS2R31
Glycycoumarin	NR1H4
Glycycoumarin	HTR1A
Glycycoumarin	CCNA2
Glycycoumarin	PARP1
Glycycoumarin	PIK3CD
Glycycoumarin	PIK3CG
Glycycoumarin	TTK
Glycycoumarin	JAK3
Glycycoumarin	HDAC4
Glycycoumarin	HDAC9
Glycycoumarin	TGFBR1
Glycycoumarin	ACVR1
Glycycoumarin	EGFR
Glycycoumarin	IL2
Glycycoumarin	HRH3
Glycycoumarin	PIK3CA
Glycycoumarin	CNR2
Glycycoumarin	CNR1
Glycycoumarin	DRD2
Glycycoumarin	SEC14L3
Glycycoumarin	PPP2CA
Glycycoumarin	PRKCA
Glycycoumarin	NR1I2
Glycycoumarin	ALOX5
Glycycoumarin	PPP2CB
Glycycoumarin	SEC14L2
Glycycoumarin	DGKA
Glycycoumarin	PRKCB
Glycycoumarin	SEC14L4
Hopantenic acid	SELL
Hopantenic acid	DNMT3B
Hopantenic acid	BBOX1
Hopantenic acid	MME
Hopantenic acid	MPI
Hopantenic acid	OGA
Hopantenic acid	PLA2G2C
Hopantenic acid	PLA2G10
Hopantenic acid	ACLY
Hopantenic acid	AKR1B1
Hopantenic acid	ESRRG
Hopantenic acid	COX6C
Hopantenic acid	COX5B
Hopantenic acid	COX7C
Hopantenic acid	GABRB1
Hopantenic acid	COX1
Hopantenic acid	AKR1C2
Hopantenic acid	SLC52A2
Hopantenic acid	COX5A
Hopantenic acid	COX3
Hopantenic acid	COX7A1
Hopantenic acid	FECH
Hopantenic acid	COX4I1
Hopantenic acid	PLA2G1B
Hopantenic acid	COX6A2
Hopantenic acid	ADH1C
Hopantenic acid	COX6B1
Hopantenic acid	FABP6
Hopantenic acid	CES1
Hopantenic acid	COX7B
Hopantenic acid	COX2
Hopantenic acid	COX8A
Hopantenic acid	NR1H4
Isoliquiritigenin	AKR1B1
Isoliquiritigenin	CHRNA7
Isoliquiritigenin	EGFR
Isoliquiritigenin	F3
Isoliquiritigenin	MAOB
Isoliquiritigenin	APP
Isoliquiritigenin	TERT
Isoliquiritigenin	CYP19A1
Isoliquiritigenin	MAOA
Isoliquiritigenin	BACE1
Isoliquiritigenin	ALDH2
Isoliquiritigenin	ABCG2
Isoliquiritigenin	KCNA3
Isoliquiritigenin	NOS2
Isoliquiritigenin	SNCA
Isoliquiritigenin	PTGS2
Isoliquiritigenin	ALOX5
Isoliquiritigenin	PDPK1
Isoliquiritigenin	ESR1
Isoliquiritigenin	ESR2
Isoliquiritigenin	DYRK1A
Isoliquiritigenin	HSD17B14
Isoliquiritigenin	CLK1
Isoliquiritigenin	DYRK1B
Isoliquiritigenin	HSD17B1
Isoliquiritigenin	TUBB1
Isoliquiritigenin	MAPT
Isoliquiritigenin	HSD17B2
Isoliquiritigenin	ABCC1
Isoliquiritigenin	SHBG
Isoliquiritigenin	CYP1B1
Isoliquiritigenin	CBR1
Isoliquiritigenin	TYR
Isoliquiritigenin	INSR
Isoliquiritigenin	IGF1R
Isoliquiritigenin	AKR1C3
Isoliquiritigenin	ALOX15
Isoliquiritigenin	ABCB1
Isoliquiritigenin	NOX4
Isoliquiritigenin	GLI2
Isoliquiritigenin	GLI1
Isoliquiritigenin	TYMS
Isoliquiritigenin	ABL1
Isoliquiritigenin	PDGFRB
Isoliquiritigenin	FLT3
Isoliquiritigenin	HDAC8
Isoliquiritigenin	ESRRB
Isoliquiritigenin	ERN1
Isoliquiritigenin	PTGS1
Isoliquiritigenin	FGFR1
Isoliquiritigenin	MET
Isoliquiritigenin	CHEK1
Isoliquiritigenin	WEE1
Isoliquiritigenin	RPS6KB1
Isoliquiritigenin	CTSL
Isoliquiritigenin	DUSP3
Isoliquiritigenin	CAPN1
Isoliquiritigenin	BCL2L1
Isoliquiritigenin	TOP1
Isoliquiritigenin	VCP
Isoliquiritigenin	YWHAG
Isoliquiritigenin	HPGDS
Isoliquiritigenin	ALOX5AP
Isoliquiritigenin	DHODH
Isoliquiritigenin	ADCY5
Isoliquiritigenin	ACHE
Isoliquiritigenin	TLR9
Isoliquiritigenin	PDK1
Isoliquiritigenin	CDK1
Isoliquiritigenin	CDK2
Isoliquiritigenin	CCNE1
Isoliquiritigenin	GRK2
Isoliquiritigenin	DNM1
Isoliquiritigenin	HDAC3
Isoliquiritigenin	HDAC6
Isoliquiritigenin	HDAC5
Isoliquiritigenin	HDAC1
Isoliquiritigenin	ADAM17
Isoliquiritigenin	PTPN1
Isoliquiritigenin	PLK1
Isoliquiritigenin	RAF1
Isoliquiritigenin	BRAF
Isoliquiritigenin	CFTR
Isoliquiritigenin	HSD17B6
Isoliquiritigenin	CYP11A1
Isoliquiritigenin	WNT4
Isoliquiritigenin	STAR
Isoliquiritigenin	HSD17B8
Isoliquiritigenin	DHRS9
Isoliquiritigenin	HSD17B3
Isoliquiritigenin	PPARG
Isoliquiritigenin	MPL
Isoliquiritin	AKR1B1
Isoliquiritin	TYR
Isoliquiritin	TNF
Isoliquiritin	NR3C1
Isopeimine	SLC18A3
Isopeimine	GBA
Isopeimine	LSS
Isopeimine	MGAM
Isopeimine	GLB1
Isopeimine	GAA
Isopeimine	SI
Isopeimine	SIGMAR1
Isopeimine	PLA2G1B
Isopeimine	MAN2B1
Isopeimine	GANAB
Isopeimine	HSD17B3
Isopeimine	FUCA1
Isopeimine	FUCA2
Isopeimine	GANC
Isopeimine	GLA
Isopeimine	EBP
Isopeimine	GBA2
Isopeimine	DNM1
Isopeimine	MANBA
Isopeimine	PLA2G2A
Isopeimine	MDM2
Isopeimine	UGCG
Isopeimine	PABPC1
Isopeimine	AKT2
Isopeimine	ROCK2
Isopeimine	AKT1
Isopeimine	AKT3
Isopeimine	CCR3
Isopeimine	PRKCD
Isopeimine	PRKCQ
Isopeimine	DRD2
Isopeimine	OPRL1
Isopeimine	AGL
Isopeimine	TACR2
Isopeimine	CCR5
Isopeimine	DRD4
Isopeimine	NPY5R
Isopeimine	CPT2
Isopeimine	CPT1A
Isopeimine	CHRM3
Isopeimine	CHRM1
Isopeimine	CHRM5
Isopeimine	HRH1
Isopeimine	CHRM2
Isopeimine	CHRM4
Isorhamnetin	XDH
Isorhamnetin	CA2
Isorhamnetin	CA7
Isorhamnetin	CA12
Isorhamnetin	CA4
Isorhamnetin	CYP1B1
Isorhamnetin	ABCC1
Isorhamnetin	NOX4
Isorhamnetin	AKR1B1
Isorhamnetin	ABCG2
Isorhamnetin	IGF1R
Isorhamnetin	EGFR
Isorhamnetin	ACHE
Isorhamnetin	ALOX15
Isorhamnetin	ALOX12
Isorhamnetin	AVPR2
Isorhamnetin	MAOA
Isorhamnetin	FLT3
Isorhamnetin	CYP19A1
Isorhamnetin	F2
Isorhamnetin	PIM1
Isorhamnetin	ALOX5
Isorhamnetin	AURKB
Isorhamnetin	DRD4
Isorhamnetin	ADORA1
Isorhamnetin	GLO1
Isorhamnetin	MPO
Isorhamnetin	PIK3R1
Isorhamnetin	ADORA2A
Isorhamnetin	DAPK1
Isorhamnetin	PYGL
Isorhamnetin	CA1
Isorhamnetin	GSK3B
Isorhamnetin	SRC
Isorhamnetin	PTK2
Isorhamnetin	HSD17B2
Isorhamnetin	KDR
Isorhamnetin	MMP13
Isorhamnetin	MMP3
Isorhamnetin	CA3
Isorhamnetin	PLK1
Isorhamnetin	CA6
Isorhamnetin	CDK1
Isorhamnetin	MMP9
Isorhamnetin	MMP2
Isorhamnetin	PKN1
Isorhamnetin	CA14
Isorhamnetin	CA9
Isorhamnetin	CSNK2A1
Isorhamnetin	MET
Isorhamnetin	NEK2
Isorhamnetin	CXCR1
Isorhamnetin	CAMK2B
Isorhamnetin	ALK
Isorhamnetin	AKT1
Isorhamnetin	ABCB1
Isorhamnetin	NEK6
Isorhamnetin	PLA2G1B
Isorhamnetin	CA5A
Isorhamnetin	BACE1
Isorhamnetin	AXL
Isorhamnetin	NUAK1
Isorhamnetin	AKR1C2
Isorhamnetin	AKR1C1
Isorhamnetin	AKR1C3
Isorhamnetin	AKR1C4
Isorhamnetin	CA13
Isorhamnetin	AKR1A1
Isorhamnetin	GPR35
Isorhamnetin	MAPT
Isorhamnetin	KDM4E
Isorhamnetin	TOP2A
Isorhamnetin	INSR
Isorhamnetin	MYLK
Isorhamnetin	SYK
Isorhamnetin	PIK3CG
Isorhamnetin	APEX1
Isorhamnetin	CDK5R1
Isorhamnetin	CCNB3
Isorhamnetin	CDK6
Isorhamnetin	CDK2
Isorhamnetin	ARG1
Isorhamnetin	APP
Isorhamnetin	MCL1
Isorhamnetin	TERT
Isorhamnetin	TYR
Isorhamnetin	HSD17B1
Isorhamnetin	AHR
Isorhamnetin	ESRRA
Isorhamnetin	PTPRS
Isorhamnetin	PLG
Isorhamnetin	ESR2
Isorhamnetin	MPG
Isorhamnetin	SLC22A12
Isorhamnetin	PARP1
Isorhamnetin	TTR
Isorhamnetin	MMP12
Isorhamnetin	CD38
Isorhamnetin	AKR1B10
Isorhamnetin	TNKS2
Isorhamnetin	CYP1A1
Isorhamnetin	HMOX1
Isorhamnetin	MAPK8
Isorhamnetin	MAPK9
Isorhamnetin	NOS2
Isorhamnetin	PON2
Isorhamnetin	PRKCD
Isorhamnetin	SEC14L3
Isorhamnetin	SOAT1
Isorhamnetin	MTTP
Isorhamnetin	CNR2
Isorhamnetin	PPP2CA
Isorhamnetin	PRKCA
Isorhamnetin	NR1I2
Isorhamnetin	CNR1
Isorhamnetin	PPP2CB
Isorhamnetin	SEC14L2
Isorhamnetin	DGKA
Isorhamnetin	PRKCB
Isorhamnetin	SOAT2
Isorhamnetin	SEC14L4
Kaempferide	CYP1B1
Kaempferide	ABCB1
Kaempferide	ABCC1
Kaempferide	CA7
Kaempferide	CA12
Kaempferide	HSD17B2
Kaempferide	CA4
Kaempferide	CA2
Kaempferide	XDH
Kaempferide	AKR1B1
Kaempferide	MCL1
Kaempferide	CYP19A1
Kaempferide	SLC22A12
Kaempferide	HSD17B1
Kaempferide	ACHE
Kaempferide	ADORA1
Kaempferide	ADORA2A
Kaempferide	ADORA3
Kaempferide	BCHE
Kaempferide	TYR
Kaempferide	ALOX5
Kaempferide	AHR
Kaempferide	ABCG2
Kaempferide	ESRRA
Kaempferide	NOX4
Kaempferide	FLT3
Kaempferide	PTPRS
Kaempferide	EGFR
Kaempferide	ESR2
Kaempferide	ALOX12
Kaempferide	ALOX15
Kaempferide	BACE1
Kaempferide	CBR1
Kaempferide	DAPK1
Kaempferide	MET
Kaempferide	IGF1R
Kaempferide	PIK3CG
Kaempferide	F2
Kaempferide	AKR1A1
Kaempferide	AKR1C1
Kaempferide	AKR1C2
Kaempferide	AKR1C4
Kaempferide	AKR1C3
Kaempferide	ALK
Kaempferide	ARG1
Kaempferide	CAMK2B
Kaempferide	CA1
Kaempferide	CA3
Kaempferide	CA9
Kaempferide	CA5A
Kaempferide	CA6
Kaempferide	CA13
Kaempferide	CA14
Kaempferide	CSNK2A1
Kaempferide	CDK1
Kaempferide	CCNB3
Kaempferide	CDK2
Kaempferide	CDK5R1
Kaempferide	CDK6
Kaempferide	OPRD1
Kaempferide	MPG
Kaempferide	DRD4
Kaempferide	PTK2
Kaempferide	GPR35
Kaempferide	GSK3B
Kaempferide	GLO1
Kaempferide	CXCR1
Kaempferide	PYGL
Kaempferide	KDM4E
Kaempferide	MMP13
Kaempferide	MMP2
Kaempferide	MMP3
Kaempferide	MMP9
Kaempferide	MAOA
Kaempferide	MPO
Kaempferide	NAE1
Kaempferide	NUAK1
Kaempferide	PLA2G1B
Kaempferide	PIK3R1
Kaempferide	PLG
Kaempferide	PKN1
Kaempferide	AKT1
Kaempferide	AURKB
Kaempferide	NEK2
Kaempferide	NEK6
Kaempferide	PIM1
Kaempferide	PLK1
Kaempferide	TERT
Kaempferide	AXL
Kaempferide	SRC
Kaempferide	SYK
Kaempferide	KDR
Kaempferide	AVPR2
Kaempferide	AR
Kaempferide	APP
Kaempferide	ESR1
Kaempferide	PTPN1
Kaempferide	KIT
Kaempferide	TNKS
Kaempferide	TNKS2
Kaempferide	GGP1
Kaempferide	OMT1
Kaempferide 3-Glucoside	AKR1B1
Kaempferide 3-Glucoside	CA2
Kaempferide 3-Glucoside	CA4
Kaempferide 3-Glucoside	CA7
Kaempferide 3-Glucoside	CA12
Kaempferide 3-Glucoside	ACHE
Kaempferide 3-Glucoside	NQO2
Kaempferide 3-Glucoside	RPS6KA3
Kaempferide 3-Glucoside	ADRA2C
Kaempferide 3-Glucoside	NOX4
Kaempferide 3-Glucoside	ADRA2A
Kaempferide 3-Glucoside	NMUR2
Kaempferide 3-Glucoside	CD38
Kaempferide 3-Glucoside	PTGS2
Kaempferide 3-Glucoside	ADORA1
Kaempferide 3-Glucoside	ALOX5
Kaempferide 3-Glucoside	SLC29A1
Kaempferide 3-Glucoside	IL2
Kaempferide 3-Glucoside	PDE5A
Kaempferide 3-Glucoside	TNF
Kaempferide 3-Glucoside	XDH
Licoisoflavone B	HSP90AA1
Licoisoflavone B	PTPN1
Licoisoflavone B	ADRB2
Licoisoflavone B	ADRB1
Licoisoflavone B	CA7
Licoisoflavone B	HSP90AB1
Licoisoflavone B	CYP19A1
Licoisoflavone B	CNR2
Licoisoflavone B	CNR1
Licraside	AKR1B1
Licraside	TYR
Licraside	SRD5A1
Licraside	EPHX2
Licuroside	AKR1B1
Licuroside	TYR
Liquiritigenin	CYP19A1
Liquiritigenin	ESR1
Liquiritigenin	ESR2
Liquiritigenin	HSD17B1
Liquiritigenin	CA7
Liquiritigenin	ABCC1
Liquiritigenin	CA12
Liquiritigenin	SHBG
Liquiritigenin	CA4
Liquiritigenin	CYP1B1
Liquiritigenin	CBR1
Liquiritigenin	MAOB
Liquiritigenin	TAS2R31
Liquiritigenin	PTGS1
Liquiritigenin	ADORA1
Liquiritigenin	ADORA3
Liquiritigenin	ABCG2
Liquiritigenin	AKR1C3
Liquiritigenin	PLA2G1B
Liquiritigenin	CES1
Liquiritigenin	PPARG
Liquiritigenin	CES2
Liquiritigenin	MMP13
Liquiritigenin	MMP12
Liquiritigenin	SLC5A2
Liquiritigenin	POLB
Liquiritigenin	PLA2G5
Liquiritigenin	PLA2G10
Liquiritigenin	GRM5
Liquiritigenin	SERPINE1
Liquiritigenin	BACE1
Liquiritigenin	RXRA
Liquiritigenin	ESRRA
Liquiritigenin	ESRRB
Liquiritigenin	KLK1
Liquiritigenin	KLK2
Liquiritigenin	EDNRA
Liquiritigenin	CLK1
Liquiritigenin	DYRK1B
Liquiritigenin	HSD17B14
Liquiritigenin	BCHE
Liquiritigenin	CHRNA7
Liquiritigenin	CA2
Liquiritigenin	CA1
Liquiritigenin	CA3
Liquiritigenin	CA6
Liquiritigenin	CA13
Liquiritigenin	CA5B
Liquiritigenin	CA5A
Liquiritigenin	ACHE
Liquiritigenin	KIT
Liquiritigenin	SRC
Liquiritigenin	KDR
Liquiritigenin	FGFR1
Liquiritigenin	MET
Liquiritigenin	F3
Liquiritigenin	DYRK1A
Liquiritigenin	HSD17B2
Liquiritigenin	AKR1B1
Liquiritigenin	PLA2G2A
Liquiritigenin	ERN1
Liquiritigenin	YWHAG
Liquiritigenin	PTGER1
Liquiritigenin	PTGER4
Liquiritigenin	PTGER2
Liquiritigenin	PTGER3
Liquiritigenin	NOX4
Liquiritigenin	CA9
Liquiritigenin	BCL2L1
Liquiritigenin	MMP2
Liquiritigenin	VCP
Liquiritigenin	RPS6KA5
Liquiritigenin	PTPN1
Liquiritigenin	IGF1R
Liquiritigenin	INSR
Liquiritigenin	NQO2
Liquiritigenin	WEE1
Liquiritigenin	GRM2
Liquiritigenin	MMP3
Liquiritigenin	GSK3B
Liquiritigenin	PDPK1
Liquiritigenin	ALOX12
Liquiritigenin	DNM1
Liquiritigenin	PIK3CB
Liquiritigenin	CYP2C9
Liquiritigenin	CYP3A4
Liquiritigenin	PIK3CA
Liquiritigenin	DUSP3
Liquiritigenin	HNF4A
Liquiritigenin	GCGR
Liquiritigenin	PGF
Liquiritigenin	VEGFA
Liquiritigenin	CDK2
Liquiritigenin	CCNE1
Liquiritigenin	AURKA
Liquiritigenin	CALM1
Liquiritigenin	MMP9
Liquiritigenin	HDAC5
Liquiritigenin	HDAC7
Liquiritigenin	HDAC9
Liquiritigenin	SOAT1
Liquiritigenin	MTTP
Liquiritigenin	SOAT2
Liquiritigenin	CNR2
Liquiritigenin	CNR1
Liquiritigenin	DRD2
Liquiritigenin	PAWR
Liquiritigenin	AKT1
Liquiritigenin	CD36
Liquiritigenin	CCR7
Liquiritigenin	ABHD6
Liquiritigenin	MGLL
Liquiritigenin	FCER1G
Liquiritigenin	SUMO1
Liquiritigenin	APOH
Liquiritigenin	GPR55
Liquiritigenin	CHRNB2
Liquiritigenin	CETP
Liquiritigenin	FCER1A
Liquiritigenin	CAV3
Liquiritigenin	RNF207
Liquiritigenin	C3
Liquiritigenin	DAGLA
Liquiritigenin	PLIN5
Liquiritigenin	ZP3
Liquiritigenin	SEC14L3
Liquiritigenin	OPRD1
Liquiritigenin	PPP2CA
Liquiritigenin	OPRK1
Liquiritigenin	PRKCA
Liquiritigenin	OPRM1
Liquiritigenin	NR1I2
Liquiritigenin	ALOX5
Liquiritigenin	PPP2CB
Liquiritigenin	SEC14L2
Liquiritigenin	DGKA
Liquiritigenin	PRKCB
Liquiritigenin	SEC14L4
Liquiritin	SLC5A1
Liquiritin	SLC5A4
Liquiritin	SLC5A2
Liquiritin	CYP19A1
Liquiritin	SLC28A3
Liquiritin	TYR
Liquiritin	ADORA1
Liquiritin	EPHX2
Liquiritin	ADORA3
Liquiritin	EIF4A1
Liquiritin	MMP13
Liquiritin	MMP12
Liquiritin	CA12
Liquiritin	MAOB
Liquiritin	CYP1B1
Liquiritin	TAS2R31
Liquiritin	SRD5A1
Liquiritin	ABCC1
Liquiritin	HSD17B1
Liquiritin	SHBG
Liquiritin	CBR1
Liquiritin	MMP1
Liquiritin	MMP7
Liquiritin	MMP8
Liquiritin	ADORA2A
Liquiritin	ABCG2
Liquiritin	PTPN2
Liquiritin	AKR1B1
Liquiritin	ESR1
Liquiritin	ESR2
Liquiritin	CA4
Liquiritin	TERT
Liquiritin	SLC29A1
Liquiritin	PTGS1
Liquiritin	ADORA2B
Liquiritin	CA14
Liquiritin	SOAT1
Liquiritin	MTTP
Liquiritin	SOAT2
Luteolin	NOX4
Luteolin	AKR1B1
Luteolin	CDK5R1
Luteolin	XDH
Luteolin	MAOA
Luteolin	FLT3
Luteolin	CA2
Luteolin	CCNB3
Luteolin	ALOX5
Luteolin	ADORA1
Luteolin	CA7
Luteolin	GLO1
Luteolin	APP
Luteolin	SYK
Luteolin	GSK3B
Luteolin	PARP1
Luteolin	TTR
Luteolin	MMP9
Luteolin	CA12
Luteolin	MMP2
Luteolin	CA4
Luteolin	MMP12
Luteolin	CD38
Luteolin	CYP1B1
Luteolin	ABCG2
Luteolin	AKR1B10
Luteolin	TNKS2
Luteolin	TNKS
Luteolin	TOP1
Luteolin	ARG1
Luteolin	PTPRS
Luteolin	ABCC1
Luteolin	HSD17B1
Luteolin	ACHE
Luteolin	CDK6
Luteolin	ABCB1
Luteolin	HSD17B2
Luteolin	ALOX15
Luteolin	ALOX12
Luteolin	ESR2
Luteolin	CYP19A1
Luteolin	ADORA2A
Luteolin	CSNK2A1
Luteolin	ESR1
Luteolin	PTGS2
Luteolin	CFTR
Luteolin	AMY1A
Luteolin	GRK6
Luteolin	CDK2
Luteolin	TERT
Luteolin	CA1
Luteolin	CA9
Luteolin	CDK1
Luteolin	TYR
Luteolin	AHR
Luteolin	ESRRA
Luteolin	GPR35
Luteolin	DAPK1
Luteolin	AVPR2
Luteolin	IGF1R
Luteolin	EGFR
Luteolin	F2
Luteolin	PIM1
Luteolin	AURKB
Luteolin	DRD4
Luteolin	MPO
Luteolin	PIK3R1
Luteolin	PYGL
Luteolin	SRC
Luteolin	PTK2
Luteolin	KDR
Luteolin	MMP13
Luteolin	MMP3
Luteolin	CA3
Luteolin	PLK1
Luteolin	CA6
Luteolin	PKN1
Luteolin	CA14
Luteolin	MET
Luteolin	NEK2
Luteolin	CXCR1
Luteolin	CAMK2B
Luteolin	ALK
Luteolin	AKT1
Luteolin	NEK6
Luteolin	PLA2G1B
Luteolin	CA5A
Luteolin	BACE1
Luteolin	AXL
Luteolin	NUAK1
Luteolin	AKR1C2
Luteolin	AKR1C1
Luteolin	AKR1C3
Luteolin	AKR1C4
Luteolin	CA13
Luteolin	AKR1A1
Luteolin	PFKFB3
Luteolin	KDM4E
Luteolin	PLG
Luteolin	AR
Luteolin	CASP3
Luteolin	CCNA2
Luteolin	FOS
Luteolin	JUN
Luteolin	MAPK8
Luteolin	SMAD2
Luteolin	CRYZ
Luteolin	VKORC1
Luteolin	NQO1
Neoamygdalin	SLC6A2
Neoamygdalin	VEGFA
Neoamygdalin	FGF1
Neoamygdalin	FGF2
Neoamygdalin	HPSE
Neoamygdalin	FUCA1
Neoamygdalin	SSTR5
Neoamygdalin	SSTR2
Neoamygdalin	SSTR4
Neoamygdalin	SSTR1
Neoamygdalin	SSTR3
Neoamygdalin	CA2
Neoamygdalin	MGAM
Neoamygdalin	SI
Neoamygdalin	LGALS3
Neoamygdalin	LGALS9
Neoamygdalin	ADORA2A
Neoamygdalin	CA1
Neoamygdalin	CA12
Neoamygdalin	CA14
Neoamygdalin	CA9
Neoamygdalin	FOLH1
Neoamygdalin	SLC5A2
Neoamygdalin	ADA
Neoamygdalin	TREH
Neoamygdalin	AMY2A
Neoamygdalin	HPRT1
Neoamygdalin	HK2
Neoamygdalin	HK1
Neoamygdalin	MMP13
Neoamygdalin	MMP1
Neoamygdalin	MMP7
Neoamygdalin	MMP12
Neoamygdalin	MMP8
Neoamygdalin	ADORA3
Neoamygdalin	SLC29A1
Neoamygdalin	NAALAD2
Neoamygdalin	MGMT
Neoamygdalin	CDA
Neoisoliquiritin	AKR1B1
Neoisoliquiritin	SRD5A1
Neoisoliquiritin	EPHX2
Neoisoliquiritin	SLC5A4
Neoisoliquiritin	NR3C1
Norwogonin	KDM4E
Norwogonin	XDH
Norwogonin	ALOX15
Norwogonin	CDK1
Norwogonin	ALOX12
Norwogonin	GRK6
Norwogonin	IKBKB
Norwogonin	NTRK2
Norwogonin	TERT
Norwogonin	PFKFB3
Norwogonin	HSD17B1
Norwogonin	HSD17B2
Norwogonin	CYP19A1
Norwogonin	ABCB1
Norwogonin	AKR1B1
Norwogonin	CDK5R1
Norwogonin	CA2
Norwogonin	CCNB3
Norwogonin	CA7
Norwogonin	CDK6
Norwogonin	CA1
Norwogonin	CA12
Norwogonin	CA9
Norwogonin	CA4
Norwogonin	CYP1B1
Norwogonin	ABCG2
Norwogonin	CBR1
Norwogonin	BCHE
Norwogonin	ACHE
Norwogonin	ADORA1
Norwogonin	ADORA2A
Norwogonin	ADORA3
Norwogonin	PTGS2
Norwogonin	NOS2
[truncated: 963 more rows]
